# Supplementary material for: Performance of serological tests PGL1 and NDO-LID in the diagnosis of leprosy in a reference Center in Brazil
Source: BMC Infect Dis. 2019 Jan 7;19:22. doi: 10.1186/s12879-018-3653-0 (PMC6322275; doi:10.1186/s12879-018-3653-0)
Supplement: Supplementary file 2 — Raw database. Clinical, laboratory and demographic variables used in this study. (XLS 226 kb) [file 12879_2018_3653_MOESM2_ESM.xls]

## Sheet: DATE_LEPROSY
ID_AMOSTRA	SANGUE_AB	SORO_AB	VOLUNTARIO	ESCOLARIDA	RAÇA	NR_LESOES	FORMA_CLIN	CLASS_OP	GRAU_INC	MODO_ENTRA	BACILOSCOP	IB	SORO_LID	SANGUE_LID	IB_LOBULO	DT_AMOSTRA	TIPOALTA	DTALTA	PT	PGL1_SORO	PGL1_SANGU
583	TRUE	TRUE	4-G. Saudavel										2-Neg			20150714				2-Neg
1249	TRUE	TRUE	4-G. Saudavel													20151027
1159	TRUE	TRUE	4-G. Saudavel													20151015
PT68	FALSE	FALSE	1-Paciente MH	6-Ens. Med. completo	4-Parda	10	4-DD	2-MB	0-grau zero		2-Negativo						1-Cura	2015-11-12	1
PT91	FALSE	FALSE	1-Paciente MH	6-Ens. Med. completo	1-Branca	10	4-DD	2-MB	1-Grau I		2-Negativo						1-Cura	20140218	1
671	TRUE	TRUE	4-G. Saudavel										2-Neg			2015-03-08				2-Neg
1372	TRUE	TRUE	4-G. Saudavel													20151123
1513	TRUE	TRUE	4-G. Saudavel													2016-03-02
1017	TRUE	TRUE	4-G. Saudavel										1-Pos			20150922				2-Neg
1340	TRUE	TRUE	4-G. Saudavel													20151117
449	TRUE	TRUE	4-G. Saudavel										2-Neg			2015-12-06				2-Neg
1430	FALSE	FALSE	1-Paciente MH	4-Ens. Fund. completo	4-Parda	1	2-TT	1-PB	0-grau zero		2-Negativo					2016-12-01
685	TRUE	TRUE	4-G. Saudavel										2-Neg			2015-04-08				2-Neg
864	TRUE	TRUE	4-G. Saudavel										1-Pos			2015-01-09				2-Neg
1456	TRUE	FALSE	4-G. Saudavel													20160129
1385	TRUE	TRUE	4-G. Saudavel													20151127
337	TRUE	TRUE	4-G. Saudavel													2015-08-05
1197	TRUE	TRUE	4-G. Saudavel													20151020
385	TRUE	TRUE	4-G. Saudavel													20150518
430	TRUE	TRUE	1-Paciente MH		3-Amarela		4-DD	2-MB	0-grau zero		2-Negativo		2-Neg			2015-09-06				2-Neg
1025	TRUE	TRUE	4-G. Saudavel										2-Neg			20150923				1-Pos
649	TRUE	TRUE	4-G. Saudavel										1-Pos			20150730				1-Pos
148	TRUE	TRUE	1-Paciente MH	6-Ens. Med. completo		1	2-TT	1-PB	0-grau zero		2-Negativo		1-Pos	1-Pos		2014-09-10				1-Pos
1006	TRUE	TRUE	4-G. Saudavel										2-Neg			20150921				2-Neg
91	TRUE	TRUE	1-Paciente MH	3-5 a 9 serie incompl		5	3-DT	2-MB	0-grau zero		2-Negativo		2-Neg	2-Neg		20140728				1-Pos
885	TRUE	TRUE	4-G. Saudavel										2-Neg			2015-03-09				1-Pos
496	TRUE	TRUE	4-G. Saudavel										2-Neg			20150623				2-Neg
160	FALSE	FALSE	1-Paciente MH			1	2-TT	1-PB	0-grau zero		2-Negativo					20141014
PT123	TRUE	FALSE	1-Paciente MH			1		1-PB	0-grau zero		2-Negativo					2015-01-04	1-Cura	2015-03-09	1
1182	TRUE	TRUE	4-G. Saudavel													20151019
51	FALSE	FALSE	1-Paciente MH			1	2-TT	1-PB	0-grau zero		2-Negativo					20140515
1531	TRUE	TRUE	1-Paciente MH	3-5 a 9 serie incompl	4-Parda		4-DD	2-MB	Grau I		1-Positivo		1-Pos			20160315				1-Pos
1345	TRUE	TRUE	4-G. Saudavel													20151117
903	TRUE	TRUE	4-G. Saudavel										1-Pos			2015-08-09				2-Neg
325	TRUE	TRUE	4-G. Saudavel													2015-08-05
1056	TRUE	TRUE	4-G. Saudavel													20150928
119	TRUE	TRUE	1-Paciente MH	6-Ens. Med. completo		3	4-DD	2-MB	0-grau zero		1-Positivo	1.25	2-Neg	2-Neg	0	2014-08-09				2-Neg
168	TRUE	TRUE	1-Paciente MH			10	4-DD	2-MB	0-grau zero		1-Positivo	2.75	1-Pos	1-Pos	3	2014-05-11				1-Pos
843	TRUE	TRUE	4-G. Saudavel										2-Neg			20150825				2-Neg
1284	TRUE	TRUE	4-G. Saudavel													20151113
86	TRUE	TRUE	1-Paciente MH	6-Ens. Med. completo		1	3-DT	2-MB	0-grau zero		2-Negativo		1-Pos	2-Neg		20140717				1-Pos
914	TRUE	TRUE	4-G. Saudavel										2-Neg			2015-09-09				1-Pos
870	FALSE	FALSE	1-Paciente MH		4-Parda	10	4-DD	2-MB	0-grau zero		1-Positivo	1.75			2	8291-02-02
624	TRUE	TRUE	4-G. Saudavel										2-Neg			20150721				1-Pos
688	TRUE	TRUE	4-G. Saudavel										2-Neg			2015-04-08				2-Neg
1462	TRUE	TRUE	1-Paciente MH	3-5 a 9 serie incompl	4-Parda		4-DD	2-MB	1-Grau I		2-Negativo		1-Pos			2016-11-02				1-Pos
388	TRUE	TRUE	4-G. Saudavel													20150518
PT77	TRUE	FALSE	1-Paciente MH	4-Ens. Fund. completo	4-Parda	10	4-DD	2-MB	0-grau zero		2-Negativo					20150113	1-Cura	20151120	1
670	TRUE	TRUE	4-G. Saudavel										2-Neg			2015-03-08				1-Pos
894	TRUE	TRUE	4-G. Saudavel										2-Neg			2015-04-09				2-Neg
1220	TRUE	TRUE	4-G. Saudavel													20151022
959	TRUE	TRUE	4-G. Saudavel										2-Neg			20150915				2-Neg
910	TRUE	TRUE	4-G. Saudavel										2-Neg			2015-09-09				2-Neg
1381	TRUE	TRUE	4-G. Saudavel													20051124
782	TRUE	TRUE	4-G. Saudavel										2-Neg			20150819				2-Neg
937	TRUE	TRUE	4-G. Saudavel										1-Pos			2015-11-09				1-Pos
625	TRUE	TRUE	4-G. Saudavel										2-Neg			20150721				2-Neg
760	TRUE	TRUE	4-G. Saudavel										2-Neg			20150814				2-Neg
643	TRUE	TRUE	4-G. Saudavel										2-Neg			20150723				2-Neg
1246	TRUE	TRUE	4-G. Saudavel													20151027
709	TRUE	TRUE	4-G. Saudavel													2015-06-08
459	TRUE	TRUE	4-G. Saudavel										2-Neg			20150615				2-Neg
1262	TRUE	TRUE	4-G. Saudavel													20151029
725	TRUE	TRUE	4-G. Saudavel										2-Neg			2015-10-08				2-Neg
PT112	TRUE	FALSE	1-Paciente MH	6-Ens. Med. completo	4-Parda	3	2-TT	2-MB	0-grau zero		2-Negativo					2015-02-10			1
222	FALSE	FALSE	1-Paciente MH	6-Ens. Med. completo	4-Parda	3	2-TT	2-MB	0-grau zero		2-Negativo					2015-05-01
1321	TRUE	TRUE	1-Paciente MH	5-Ens. Med. Incompl	4-Parda	25	4-DD	2-MB	1-Grau I		1-Positivo	1	1-Pos		1	2015-12-11				1-Pos
41	TRUE	FALSE	1-Paciente MH			1	2-TT	1-PB	0-grau zero		2-Negativo			2-Neg		2014-05-05
964	TRUE	TRUE	4-G. Saudavel										2-Neg			20150915				2-Neg
1029	TRUE	TRUE	4-G. Saudavel													20150923
1278	TRUE	TRUE	4-G. Saudavel													2015-04-11
467	TRUE	TRUE	4-G. Saudavel										2-Neg			20150618				2-Neg
854	TRUE	TRUE	4-G. Saudavel										2-Neg			20150831				2-Neg
PT92	TRUE	FALSE	1-Paciente MH	3-5 a 9 serie incompl	4-Parda	10	4-DD	2-MB	1-Grau I		1-Positivo					2015-04-02	1-Cura	20150928	1
368	TRUE	TRUE	4-G. Saudavel													20150513
702	TRUE	TRUE	4-G. Saudavel										1-Pos			2015-05-08				1-Pos
PT148	TRUE	FALSE	1-Paciente MH	4-Ens. Fund. completo	4-Parda	10	6-VV	2-MB	0-grau zero		1-Positivo					20150723			1
416	TRUE	TRUE	4-G. Saudavel										1-Pos			20150528				2-Neg
680	TRUE	TRUE	4-G. Saudavel										2-Neg			2015-03-08				2-Neg
1163	TRUE	TRUE	4-G. Saudavel													20151016
1149	TRUE	TRUE	4-G. Saudavel													20151013
1436	TRUE	TRUE	1-Paciente MH	3-5 a 9 serie incompl	4-Parda	10	6-VV	2-MB	1-Grau I		1-Positivo	3.5	1-Pos		3	2016-11-02		20160315		1-Pos
1120	TRUE	TRUE	4-G. Saudavel													2015-08-10
250	TRUE	FALSE	1-Paciente MH				4-DD	2-MB			2-Negativo		1-Pos			2015-04-02				1-Pos
102	FALSE	FALSE	1-Paciente MH	8-Educ. Superior completo		3	2-TT	1-PB	0-grau zero		2-Negativo					2014-12-08
580	TRUE	TRUE	4-G. Saudavel										2-Neg			20150714				2-Neg
985	TRUE	TRUE	4-G. Saudavel										2-Neg			20150918				1-Pos
634	TRUE	TRUE	4-G. Saudavel										2-Neg			20150721				2-Neg
1218	TRUE	TRUE	4-G. Saudavel													20151022
1507	TRUE	TRUE	4-G. Saudavel													2016-03-02
1026	TRUE	TRUE	4-G. Saudavel										2-Neg			20150923				2-Neg
181	TRUE	TRUE	1-Paciente MH	4-Ens. Fund. completo		10	4-DD	2-MB	1-Grau I		2-Negativo		1-Pos	2-Neg		20141119				1-Pos
1137	TRUE	TRUE	4-G. Saudavel													2015-09-10
995	TRUE	TRUE	4-G. Saudavel										1-Pos			20150918				1-Pos
1045	TRUE	TRUE	4-G. Saudavel													20150925
453	TRUE	FALSE	4-G. Saudavel													2015-12-06
564	TRUE	TRUE	4-G. Saudavel										2-Neg			2015-07-07				2-Neg
PT74	TRUE	FALSE	1-Paciente MH	6-Ens. Med. completo	4-Parda	5	4-DD	2-MB	1-Grau I		1-Positivo					2015-09-01	1-Cura	2015-10-12	1
1252	TRUE	TRUE	4-G. Saudavel													20151027
PT96	TRUE	FALSE	1-Paciente MH	3-5 a 9 serie incompl	4-Parda		2-TT	1-PB	0-grau zero		2-Negativo					2015-09-02	1-Cura	2015-01-06	1
392	TRUE	FALSE	1-Paciente MH	3-5 a 9 serie incompl	4-Parda	6	4-DD	2-MB	0-grau zero	1-Caso Novo	2-Negativo					20150520
PT149	FALSE	FALSE	1-Paciente MH	4-Ens. Fund. completo	4-Parda	1	4-DD	2-MB	0-grau zero										1
750	TRUE	TRUE	4-G. Saudavel										2-Neg			2015-12-08				2-Neg
1312	TRUE	TRUE	4-G. Saudavel													2015-10-11
860	TRUE	TRUE	4-G. Saudavel										2-Neg			20150831				2-Neg
1390	TRUE	TRUE	4-G. Saudavel													20151130
833	TRUE	TRUE	4-G. Saudavel										2-Neg			20150825				2-Neg
579	TRUE	TRUE	4-G. Saudavel										2-Neg			20150714				2-Neg
1047	TRUE	TRUE	4-G. Saudavel													20150925
1255	TRUE	TRUE	4-G. Saudavel													20151029
1389	TRUE	TRUE	1-Paciente MH		2-Preta	20	4-DD	2-MB	0-grau zero		1-Positivo	1.75	1-Pos		2.5	20151130				1-Pos
578	TRUE	TRUE	4-G. Saudavel										2-Neg			20150714				2-Neg
898	TRUE	TRUE	4-G. Saudavel										2-Neg			2015-04-09				2-Neg
557	TRUE	TRUE	4-G. Saudavel										2-Neg			2015-06-07				1-Pos
1294	TRUE	TRUE	4-G. Saudavel													2015-09-11
785	TRUE	TRUE	4-G. Saudavel										2-Neg			20150820				1-Pos
612	TRUE	TRUE	4-G. Saudavel										1-Pos			20150717				1-Pos
600	TRUE	TRUE	4-G. Saudavel										2-Neg			20150716				1-Pos
510	TRUE	TRUE	4-G. Saudavel										2-Neg			20150624				2-Neg
787	TRUE	TRUE	4-G. Saudavel										2-Neg			20150820				2-Neg
1371	TRUE	TRUE	4-G. Saudavel													20151123
891	TRUE	TRUE	4-G. Saudavel										1-Pos			2015-04-09				1-Pos
PT44	TRUE	FALSE	1-Paciente MH	6-Ens. Med. completo	4-Parda	10	6-VV	2-MB	1-Grau I		1-Positivo					2014-02-12			1
1111	TRUE	TRUE	4-G. Saudavel													2015-07-10
1098	TRUE	TRUE	4-G. Saudavel													2015-05-10
484	TRUE	TRUE	4-G. Saudavel										2-Neg			20150622				2-Neg
1158	TRUE	TRUE	4-G. Saudavel													20151014
1209	TRUE	TRUE	4-G. Saudavel													20151021
1051	TRUE	TRUE	4-G. Saudavel													20150928
439	TRUE	TRUE	4-G. Saudavel										2-Neg			2015-10-06				2-Neg
1301	TRUE	TRUE	4-G. Saudavel													2015-09-11
749	TRUE	TRUE	4-G. Saudavel										2-Neg			2015-12-08				2-Neg
1102	TRUE	TRUE	4-G. Saudavel													2015-05-10
39	TRUE	FALSE	1-Paciente MH				3-DT	2-MB			1-Positivo	2		1-Pos	2.5	2014-02-05
PT30	TRUE	FALSE	1-Paciente MH													20141218			1
365`	TRUE	TRUE	4-G. Saudavel													20150513
1329	FALSE	FALSE	1-Paciente MH													20151113
1374	TRUE	TRUE	1-Paciente MH	4-Ens. Fund. completo	4-Parda	1	1-I	1-PB	0-grau zero		2-Negativo					20151123
1326	TRUE	TRUE	4-G. Saudavel													2015-12-11
209	TRUE	TRUE	1-Paciente MH	1-1 a 4 serie incompl	1-Branca	6	1-I	1-PB	0-grau zero		2-Negativo		1-Pos			2014-10-12				2-Neg
1035	TRUE	TRUE	4-G. Saudavel													20150924
675	TRUE	TRUE	4-G. Saudavel										1-Pos			2015-03-08				2-Neg
9	TRUE	FALSE	1-Paciente MH			4	3-DT	1-PB	0-grau zero	1-Caso Novo	2-Negativo			2-Neg		2014-03-04
992	TRUE	TRUE	4-G. Saudavel										2-Neg			20150918				2-Neg
1147	TRUE	TRUE	1-Paciente MH		4-Parda	10	6-VV	2-MB	1-Grau I		1-Positivo	5	1-Pos		5	20151013		2015-11-11		1-Pos
159	FALSE	FALSE	1-Paciente MH			2	2-TT	1-PB			2-Negativo					20141014
PT131	TRUE	FALSE	1-Paciente MH		4-Parda	2	2-TT	1-PB	0-grau zero		2-Negativo					2015-08-04	1-Cura	20150519	1
1215	TRUE	TRUE	4-G. Saudavel													20151022
287	TRUE	TRUE	1-Paciente MH	9-Ignorado		10	4-DD	2-MB	1-Grau I		1-Positivo	2	1-Pos		0	2015-01-04				1-Pos
47	FALSE	FALSE	1-Paciente MH	6-Ens. Med. completo		1	2-TT	1-PB	0-grau zero		2-Negativo					20140513
1348	TRUE	TRUE	4-G. Saudavel													20151118
1432	TRUE	TRUE	1-Paciente MH	4-Ens. Fund. completo	4-Parda	10	6-VV	2-MB	0-grau zero		1-Positivo	4	1-Pos		4	20160115				1-Pos
286	TRUE	TRUE	1-Paciente MH	9-Ignorado	2-Preta	10	6-VV	2-MB	0-grau zero		1-Positivo	5.25	1-Pos		5	2015-01-04				1-Pos
471	TRUE	TRUE	4-G. Saudavel										1-Pos			20150618				2-Neg
PT85	TRUE	FALSE	1-Paciente MH													20150127			1
847	TRUE	TRUE	4-G. Saudavel										2-Neg			20150825				2-Neg
745	TRUE	TRUE	4-G. Saudavel										2-Neg			2015-11-08				1-Pos
1416	TRUE	TRUE	1-Paciente MH	7-Educ. Superior incompl	4-Parda	7	6-VV	2-MB	0-grau zero		1-Positivo	1.25	2-Neg		0	2015-10-12				1-Pos
609	TRUE	TRUE	4-G. Saudavel										2-Neg			20150717				2-Neg
614	TRUE	TRUE	4-G. Saudavel										2-Neg			20150717				2-Neg
786	TRUE	TRUE	4-G. Saudavel										2-Neg			20150820				2-Neg
788	TRUE	TRUE	4-G. Saudavel										2-Neg			20150820				2-Neg
913	TRUE	TRUE	4-G. Saudavel										2-Neg			2015-09-09				2-Neg
PT164	TRUE	FALSE	1-Paciente MH	6-Ens. Med. completo	4-Parda	1	4-DD	1-PB	0-grau zero		2-Negativo					20150930	1-Cura	20151222	1
330	TRUE	TRUE	4-G. Saudavel													2015-08-05
1229	TRUE	TRUE	4-G. Saudavel													20151023
1198	TRUE	TRUE	4-G. Saudavel													20151021
522	TRUE	TRUE	4-G. Saudavel										2-Neg			20150629				2-Neg
153	TRUE	TRUE	1-Paciente MH	3-5 a 9 serie incompl			2-TT	1-PB			2-Negativo		2-Neg	2-Neg		2014-10-10				2-Neg
570	TRUE	TRUE	1-Paciente MH	10-Nao se aplica		1	1-I	1-PB	0-grau zero		2-Negativo		2-Neg			2015-08-07				2-Neg
PT104	TRUE	FALSE	1-Paciente MH	8-Educ. Superior completo	1-Branca		1-I	1-PB	0-grau zero		2-Negativo					2015-03-03	1-Cura	20150920	1
1086	TRUE	TRUE	4-G. Saudavel													2015-01-10
PT106	TRUE	TRUE	1-Paciente MH	0-Analfabeto	5-Indigena	6	2-TT	2-MB	0-grau zero		2-Negativo					2015-04-03	1-Cura	20151114	1
1304	TRUE	TRUE	4-G. Saudavel													2015-10-11
656	TRUE	TRUE	4-G. Saudavel										1-Pos			2015-03-08				1-Pos
PT140	FALSE	FALSE	1-Paciente MH																1
616	TRUE	TRUE	4-G. Saudavel										2-Neg			20150717				2-Neg
PT166	TRUE	FALSE	1-Paciente MH	6-Ens. Med. completo	4-Parda	1	4-DD	2-MB	1-Grau I		2-Negativo					2015-01-10			1
740	TRUE	TRUE	4-G. Saudavel										2-Neg			2015-11-08				2-Neg
376	FALSE	TRUE	1-Paciente MH	3-5 a 9 serie incompl	4-Parda	10	6-VV	2-MB	0-grau zero	1-Caso Novo	1-Positivo	4.5	1-Pos		4					1-Pos
PT157	TRUE	FALSE	1-Paciente MH	3-5 a 9 serie incompl	4-Parda	10	6-VV	2-MB	0-grau zero		1-Positivo					20150813			1
178	TRUE	TRUE	1-Paciente MH	6-Ens. Med. completo		2	2-TT	1-PB			2-Negativo		2-Neg	2-Neg		20141119				2-Neg
488	TRUE	TRUE	4-G. Saudavel										2-Neg			20150622				2-Neg
342	TRUE	TRUE	4-G. Saudavel													2015-11-05
932	TRUE	TRUE	4-G. Saudavel										1-Pos			2015-11-09				2-Neg
1400	TRUE	TRUE	1-Paciente MH	3-5 a 9 serie incompl	4-Parda	10	6-VV	2-MB	0-grau zero		2-Negativo		2-Neg			2015-02-12				1-Pos
260	FALSE	FALSE	1-Paciente MH				2-TT	1-PB			2-Negativo		2-Neg			20150225				2-Neg
795	TRUE	TRUE	4-G. Saudavel										2-Neg			20150821				2-Neg
381	TRUE	TRUE	4-G. Saudavel													20150518
1202	TRUE	TRUE	4-G. Saudavel													20151021
958	TRUE	FALSE	4-G. Saudavel													20150915
1247	TRUE	TRUE	4-G. Saudavel													20151027
1001	TRUE	TRUE	4-G. Saudavel										2-Neg			20150921				2-Neg
1192	TRUE	TRUE	4-G. Saudavel													20151020
1291	TRUE	TRUE	4-G. Saudavel													2015-05-11
1100	TRUE	TRUE	4-G. Saudavel													2015-05-10
509	TRUE	TRUE	4-G. Saudavel										2-Neg			20150624				2-Neg
390	TRUE	TRUE	4-G. Saudavel													20150518
486	TRUE	TRUE	4-G. Saudavel										1-Pos			20150622				2-Neg
1404	TRUE	TRUE	4-G. Saudavel													2015-03-12
124	FALSE	FALSE	1-Paciente MH			3	2-TT	1-PB	0-grau zero		2-Negativo
1200	TRUE	TRUE	4-G. Saudavel													20151021
228	FALSE	FALSE	1-Paciente MH	5-Ens. Med. Incompl	4-Parda	1	4-DD	1-PB	1-Grau I		2-Negativo					2015-07-01
752	TRUE	TRUE	4-G. Saudavel										2-Neg			20150813				2-Neg
1349	TRUE	TRUE	4-G. Saudavel													20151118
1004	TRUE	TRUE	4-G. Saudavel										2-Neg			20150921				2-Neg
918	TRUE	TRUE	1-Paciente MH		4-Parda	1	2-TT	1-PB	0-grau zero		2-Negativo		2-Neg			2015-10-09				2-Neg
585	TRUE	TRUE	4-G. Saudavel										2-Neg			20150714				2-Neg
804	TRUE	TRUE	4-G. Saudavel										2-Neg			20150824				2-Neg
884	TRUE	TRUE	4-G. Saudavel										2-Neg			2015-03-09				1-Pos
1048	FALSE	TRUE	4-G. Saudavel													20150925
1275	TRUE	TRUE	4-G. Saudavel													2015-03-11
718	TRUE	TRUE	4-G. Saudavel										1-Pos			2015-07-08				1-Pos
1506	TRUE	TRUE	4-G. Saudavel													2016-03-02
414	TRUE	TRUE	4-G. Saudavel										2-Neg			20150528				2-Neg
988	TRUE	TRUE	4-G. Saudavel													20150918
1206	TRUE	TRUE	4-G. Saudavel													20151021
732	TRUE	TRUE	4-G. Saudavel										2-Neg			2015-10-08				2-Neg
805	TRUE	TRUE	4-G. Saudavel										2-Neg			20150824				2-Neg
1384	TRUE	TRUE	4-G. Saudavel													20151127
851	TRUE	TRUE	4-G. Saudavel										2-Neg			20150831				2-Neg
654	TRUE	TRUE	4-G. Saudavel										2-Neg			2015-03-08				2-Neg
356	TRUE	TRUE	4-G. Saudavel
152	TRUE	TRUE	1-Paciente MH				1-I	1-PB			2-Negativo		2-Neg	2-Neg		2014-10-10				2-Neg
PT78	FALSE	FALSE	1-Paciente MH		4-Parda		1-I	1-PB	0-grau zero										1
717	TRUE	TRUE	4-G. Saudavel										2-Neg			2015-07-08				2-Neg
1115	TRUE	TRUE	4-G. Saudavel													2015-07-10
1194	TRUE	TRUE	4-G. Saudavel													20151020
1118	TRUE	TRUE	4-G. Saudavel													2015-08-10
601	TRUE	TRUE	4-G. Saudavel										2-Neg			20150716				2-Neg
1061	TRUE	TRUE	4-G. Saudavel													20150928
1426	TRUE	TRUE	4-G. Saudavel													2015-11-12
1550	TRUE	TRUE	1-Paciente MH		4-Parda	6	2-TT	2-MB	0-grau zero		2-Negativo		2-Neg			20160425				1-Pos
1549	TRUE	TRUE	1-Paciente MH	3-5 a 9 serie incompl	4-Parda		4-DD	2-MB	1-Grau I		1-Positivo	3.5	1-Pos		4	2016-04-05				1-Pos
1308	TRUE	TRUE	4-G. Saudavel													2015-10-11
556	TRUE	TRUE	4-G. Saudavel										2-Neg			2015-06-07				2-Neg
922	TRUE	TRUE	4-G. Saudavel										1-Pos			2015-10-09				1-Pos
1258	TRUE	TRUE	4-G. Saudavel													20151029
1030	TRUE	TRUE	4-G. Saudavel													20150923
1136	TRUE	TRUE	4-G. Saudavel													2015-09-10
294	TRUE	TRUE	1-Paciente MH	9-Ignorado			4-DD	2-MB	0-grau zero		1-Positivo	5.5	1-Pos		5.5	2015-01-04				1-Pos
56	FALSE	FALSE	1-Paciente MH	1-1 a 4 serie incompl		6	4-DD	2-MB	0-grau zero		2-Negativo					20140521
PT113	TRUE	FALSE	1-Paciente MH	3-5 a 9 serie incompl	4-Parda	6		2-MB	0-grau zero		2-Negativo					20150323	1-Cura	2015-08-05	1
711	TRUE	TRUE	4-G. Saudavel										2-Neg			2015-06-08				2-Neg
1344	TRUE	TRUE	4-G. Saudavel													20161117
560	TRUE	TRUE	4-G. Saudavel										1-Pos			2015-06-07				1-Pos
872	TRUE	TRUE	4-G. Saudavel										1-Pos			2015-02-09				2-Neg
933	TRUE	TRUE	4-G. Saudavel										2-Neg			2015-11-09				1-Pos
1037	TRUE	TRUE	4-G. Saudavel													20150925
1222	TRUE	TRUE	4-G. Saudavel													20151022
1196	TRUE	TRUE	4-G. Saudavel													20151020
1099	TRUE	TRUE	4-G. Saudavel													2015-05-10
631	TRUE	TRUE	4-G. Saudavel										2-Neg			20150721				1-Pos
1378	TRUE	TRUE	4-G. Saudavel													20151124
521	TRUE	TRUE	4-G. Saudavel										2-Neg			20150629				2-Neg
1461	TRUE	FALSE	4-G. Saudavel													20160129
PT39	FALSE	FALSE	1-Paciente MH	3-5 a 9 serie incompl	4-Parda	10	4-DD	2-MB	1-Grau I		2-Negativo						1-Cura	2014-12-09	1
758	TRUE	TRUE	4-G. Saudavel										2-Neg			20150814				1-Pos
593	TRUE	TRUE	1-Paciente MH		4-Parda	10	6-VV	2-MB	2-Grau II		1-Positivo	4.25	1-Pos		5	20150716				1-Pos
660	TRUE	TRUE	4-G. Saudavel										2-Neg			2015-03-08				2-Neg
1101	TRUE	TRUE	4-G. Saudavel													2015-05-10
620	TRUE	TRUE	4-G. Saudavel										2-Neg			20150720				2-Neg
1443	TRUE	TRUE	4-G. Saudavel													20160128
1023	TRUE	TRUE	4-G. Saudavel										1-Pos			20150923				2-Neg
1055	TRUE	TRUE	4-G. Saudavel													20150928
1452	TRUE	FALSE	4-G. Saudavel													20160129
608	TRUE	TRUE	4-G. Saudavel										2-Neg			20150717				2-Neg
PT73	TRUE	FALSE	1-Paciente MH	4-Ens. Fund. completo	4-Parda	1	4-DD	2-MB	1-Grau I		2-Negativo					2015-05-01	1-Cura	20151027	1
1074	TRUE	TRUE	4-G. Saudavel													20150930
240	TRUE	TRUE	1-Paciente MH	0-Analfabeto	5-Indigena	7	4-DD	2-MB	1-Grau I		2-Negativo		1-Pos			20150123				1-Pos
920	TRUE	TRUE	4-G. Saudavel										2-Neg			2015-10-09				1-Pos
328	TRUE	TRUE	4-G. Saudavel													2015-08-05
1234	TRUE	TRUE	4-G. Saudavel													20151023
1439	TRUE	TRUE	4-G. Saudavel													20160128
321	FALSE	TRUE	4-G. Saudavel													2015-07-05
PT124	TRUE	FALSE	1-Paciente MH	3-5 a 9 serie incompl	4-Parda		6-VV	2-MB	0-grau zero		1-Positivo					2015-06-04	1-Cura	20151020	1
465	TRUE	TRUE	4-G. Saudavel										2-Neg			20150618				2-Neg
1368	TRUE	TRUE	4-G. Saudavel													20151119
1057	TRUE	TRUE	4-G. Saudavel													20150928
1028	TRUE	TRUE	4-G. Saudavel													20150923
1132	TRUE	TRUE	4-G. Saudavel													2015-09-10
PT105	FALSE	FALSE	1-Paciente MH	4-Ens. Fund. completo	4-Parda	1	2-TT	1-PB	1-Grau I		2-Negativo						1-Cura	20130724	1
1419	TRUE	TRUE	4-G. Saudavel													2015-10-12
546	TRUE	TRUE	4-G. Saudavel										2-Neg			2015-01-07				1-Pos
1088	TRUE	TRUE	4-G. Saudavel													2015-02-10
1431	FALSE	TRUE	1-Paciente MH	6-Ens. Med. completo	4-Parda	1	1-I	1-PB	0-grau zero		2-Negativo		2-Neg			2016-12-01		2016-01-07		1-Pos
239	TRUE	TRUE	1-Paciente MH	6-Ens. Med. completo	4-Parda	6	6-VV	2-MB	0-grau zero		1-Positivo	4.25	1-Pos		3	20150123				1-Pos
886	TRUE	TRUE	4-G. Saudavel										2-Neg			2015-03-09				2-Neg
1022	TRUE	TRUE	4-G. Saudavel										2-Neg			20150923				2-Neg
816	TRUE	TRUE	4-G. Saudavel										2-Neg			20150824				2-Neg
PT108	TRUE	FALSE	1-Paciente MH	6-Ens. Med. completo	4-Parda	1	4-DD	1-PB	0-grau zero		2-Negativo					2015-10-03	1-Cura	2015-09-10	1
PT8	FALSE	FALSE	1-Paciente MH				6-VV	2-MB	2-Grau II		1-Positivo								1
1361	TRUE	TRUE	4-G. Saudavel													20151119
977	TRUE	FALSE	4-G. Saudavel													20150917
1351	TRUE	TRUE	4-G. Saudavel													20151118
1040	TRUE	TRUE	4-G. Saudavel													20150925
577	TRUE	TRUE	4-G. Saudavel										2-Neg			20150714				1-Pos
1155	TRUE	TRUE	4-G. Saudavel													20151014
875	TRUE	TRUE	4-G. Saudavel										2-Neg			2015-02-09				2-Neg
1410	TRUE	TRUE	4-G. Saudavel													2015-04-12
1310	TRUE	TRUE	4-G. Saudavel													2015-10-11
925	TRUE	TRUE	4-G. Saudavel										2-Neg			2015-10-09				2-Neg
1150	TRUE	TRUE	4-G. Saudavel													20151013
1260	TRUE	TRUE	4-G. Saudavel													20151029
880	TRUE	TRUE	4-G. Saudavel										2-Neg			2015-03-09				2-Neg
633	TRUE	TRUE	4-G. Saudavel										2-Neg			20150721				2-Neg
1277	TRUE	TRUE	4-G. Saudavel													2015-03-11
361	TRUE	TRUE	4-G. Saudavel
1297	TRUE	TRUE	4-G. Saudavel													2015-09-11
1161	TRUE	TRUE	4-G. Saudavel													20151015
312	TRUE	TRUE	4-G. Saudavel													2015-07-05
550	TRUE	TRUE	4-G. Saudavel										2-Neg			2015-06-07				1-Pos
1082	TRUE	TRUE	4-G. Saudavel													2015-01-10
PT64	TRUE	FALSE	1-Paciente MH	4-Ens. Fund. completo	4-Parda	10	4-DD	2-MB	0-grau zero		1-Positivo					20141217	1-Cura	20150616	1
155	TRUE	TRUE	1-Paciente MH	3-5 a 9 serie incompl			2-TT	1-PB			2-Negativo		1-Pos	1-Pos		2014-10-10				1-Pos
1107	TRUE	TRUE	4-G. Saudavel													2015-06-10
499	TRUE	TRUE	4-G. Saudavel										2-Neg			20150623				1-Pos
336	TRUE	TRUE	4-G. Saudavel													2015-08-05
1435	TRUE	FALSE	1-Paciente MH	4-Ens. Fund. completo	4-Parda	1	2-TT	1-PB	0-grau zero		2-Negativo		1-Pos	1-Pos		2016-11-01		20160115		1-Pos
882	TRUE	TRUE	4-G. Saudavel										2-Neg			2015-03-09				2-Neg
PT159	FALSE	FALSE	1-Paciente MH	6-Ens. Med. completo	2-Preta	1	2-TT	1-PB	0-grau zero										1
125	FALSE	FALSE	1-Paciente MH			1	4-DD	2-MB	2-Grau II		2-Negativo					2015-12-09
PT120	TRUE	FALSE	1-Paciente MH		4-Parda	1	4-DD	2-MB	2-Grau II		2-Negativo					20150331	1-Cura	20150818	1
205	TRUE	FALSE	1-Paciente MH	3-5 a 9 serie incompl	4-Parda		4-DD	2-MB	0-grau zero		2-Negativo		2-Neg			2014-10-12				2-Neg
470	TRUE	TRUE	4-G. Saudavel										2-Neg			20150618				2-Neg
730	TRUE	TRUE	4-G. Saudavel										2-Neg			2015-10-08				2-Neg
765	TRUE	TRUE	4-G. Saudavel										2-Neg			20150814				2-Neg
1360	TRUE	TRUE	4-G. Saudavel													20151119
480	TRUE	TRUE	4-G. Saudavel										1-Pos			20150619				2-Neg
329	TRUE	TRUE	4-G. Saudavel													2015-08-05
1420	TRUE	TRUE	4-G. Saudavel													2015-10-12
1530	TRUE	FALSE	1-Paciente MH	6-Ens. Med. completo	4-Parda	1	1-I	1-PB	0-grau zero		2-Negativo		2-Neg			2016-02-03				2-Neg
278	TRUE	TRUE	1-Paciente MH	9-Ignorado	2-Preta	20	4-DD	2-MB	1-Grau I		1-Positivo	1.5			0	20150318
130	TRUE	TRUE	1-Paciente MH	3-5 a 9 serie incompl	4-Parda	1	1-I	1-PB			2-Negativo		2-Neg	2-Neg		20140918				2-Neg
954	TRUE	TRUE	4-G. Saudavel										2-Neg			20150914				1-Pos
615	TRUE	TRUE	4-G. Saudavel										2-Neg			20150717				2-Neg
830	TRUE	TRUE	4-G. Saudavel										2-Neg			20150825				2-Neg
559	TRUE	TRUE	4-G. Saudavel										2-Neg			2015-06-07				2-Neg
704	TRUE	TRUE	4-G. Saudavel										2-Neg			2015-05-08				2-Neg
PT188	FALSE	FALSE	1-Paciente MH																1
1508	TRUE	TRUE	4-G. Saudavel													2016-03-02
344	TRUE	TRUE	4-G. Saudavel													2015-11-05
32	FALSE	FALSE	1-Paciente MH	4-Ens. Fund. completo			5-DV	2-MB	0-grau zero	1-Caso Novo	1-Positivo	3			0	20140428
PT173	TRUE	FALSE	1-Paciente MH	3-5 a 9 serie incompl	4-Parda		6-VV	2-MB	2-Grau II							20151020			1
1341	FALSE	TRUE	4-G. Saudavel													20151117
1266	TRUE	TRUE	4-G. Saudavel													2015-03-11
523	TRUE	TRUE	4-G. Saudavel										2-Neg			20150629				2-Neg
1188	TRUE	TRUE	4-G. Saudavel													20151019
604	TRUE	TRUE	1-Paciente MH			10	4-DD	2-MB	1-Grau I		1-Positivo	2.5	1-Pos		3	20150717				1-Pos
809	TRUE	TRUE	4-G. Saudavel										2-Neg			20150824				2-Neg
PT13	FALSE	FALSE	1-Paciente MH																1
PT79	TRUE	FALSE	1-Paciente MH	8-Educ. Superior completo	1-Branca	0	4-DD	2-MB	0-grau zero		2-Negativo					20150114	1-Cura	2015-06-10	1
375	TRUE	TRUE	1-Paciente MH	1-1 a 4 serie incompl	4-Parda	10	6-VV	2-MB	1-Grau I	1-Caso Novo	1-Positivo	5	1-Pos		4	20150514				1-Pos
529	TRUE	TRUE	4-G. Saudavel										2-Neg			20150630				2-Neg
1391	TRUE	TRUE	4-G. Saudavel													20151130
PT80	TRUE	FALSE	1-Paciente MH	6-Ens. Med. completo	4-Parda	10	4-DD	2-MB	0-grau zero		1-Positivo					20150114	1-Cura	20150616	1
304	TRUE	TRUE	1-Paciente MH	6-Ens. Med. completo	4-Parda	10	4-DD	2-MB	0-grau zero		2-Negativo		1-Pos			20150429				1-Pos
653	TRUE	TRUE	4-G. Saudavel										2-Neg							2-Neg
PT17	FALSE	FALSE	1-Paciente MH		4-Parda		1-I	2-MB	0-grau zero		2-Negativo						1-Cura	20150520	1
PT125	TRUE	FALSE	1-Paciente MH	6-Ens. Med. completo	4-Parda		2-TT	1-PB	0-grau zero		2-Negativo					2015-06-04	1-Cura	2015-09-05	1
PT184	TRUE	FALSE	1-Paciente MH	5-Ens. Med. Incompl	4-Parda	10	4-DD	2-MB	2-Grau II		1-Positivo					2015-03-12			1
1407	TRUE	TRUE	4-G. Saudavel													2015-03-12
547	TRUE	TRUE	4-G. Saudavel										2-Neg			2015-06-07				1-Pos
PT49	TRUE	FALSE	1-Paciente MH	6-Ens. Med. completo	1-Branca		6-VV	2-MB	2-Grau II		1-Positivo					20140930	1-Cura	2015-07-09	1
565	TRUE	TRUE	4-G. Saudavel										2-Neg			2015-07-07				1-Pos
PT146	TRUE	FALSE	1-Paciente MH	8-Educ. Superior completo	4-Parda	10	1-I	2-MB	1-Grau I		2-Negativo					20150721			1
1512	TRUE	TRUE	4-G. Saudavel													2016-03-02
322	TRUE	TRUE	4-G. Saudavel													2015-07-05
545	TRUE	TRUE	4-G. Saudavel										2-Neg			2015-01-07				2-Neg
597	TRUE	TRUE	4-G. Saudavel										2-Neg			20150716				2-Neg
PT43	TRUE	FALSE	1-Paciente MH	8-Educ. Superior completo	4-Parda	3	4-DD	1-PB	0-grau zero		2-Negativo					20141127	1-Cura	20150119	1
1236	TRUE	TRUE	4-G. Saudavel													20151023
94	TRUE	TRUE	1-Paciente MH	1-1 a 4 serie incompl		10	5-DV	2-MB	0-grau zero		1-Positivo	2.7	1-Pos	1-Pos	2	2014-04-08				1-Pos
1010	TRUE	TRUE	4-G. Saudavel										1-Pos			20010922				1-Pos
542	TRUE	TRUE	4-G. Saudavel										2-Neg			2015-01-07				1-Pos
895	TRUE	TRUE	4-G. Saudavel										1-Pos			2015-04-09				2-Neg
359	TRUE	TRUE	4-G. Saudavel
1498	TRUE	TRUE	4-G. Saudavel													2016-02-02
810	TRUE	TRUE	4-G. Saudavel										2-Neg			20150824				2-Neg
1104	TRUE	TRUE	4-G. Saudavel													2015-05-10
1534	TRUE	TRUE	1-Paciente MH	4-Ens. Fund. completo	4-Parda	20	4-DD	2-MB	0-grau zero		1-Positivo	3	1-Pos		2	2016-04-04				1-Pos
PT47	FALSE	FALSE	1-Paciente MH			10	6-VV	2-MB	1-Grau I		1-Positivo								1
1065	TRUE	TRUE	4-G. Saudavel													20150929
1492	TRUE	TRUE	4-G. Saudavel													2016-02-02
628	TRUE	TRUE	4-G. Saudavel										2-Neg			20150721				2-Neg
586	TRUE	TRUE	4-G. Saudavel										2-Neg			20150714				2-Neg
1357	TRUE	TRUE	4-G. Saudavel													20151119
PT14	TRUE	FALSE	1-Paciente MH	6-Ens. Med. completo		0		2-MB	0-grau zero		2-Negativo					20140521			1
409	FALSE	TRUE	4-G. Saudavel													20150525
1356	TRUE	TRUE	4-G. Saudavel													20151119
1511	TRUE	TRUE	4-G. Saudavel													2016-03-02
1081	TRUE	TRUE	4-G. Saudavel													2915-01-10
1316	TRUE	TRUE	4-G. Saudavel													2015-11-11
969	TRUE	TRUE	4-G. Saudavel										2-Neg			20150916				2-Neg
1015	TRUE	TRUE	4-G. Saudavel										2-Neg			20150922				2-Neg
916	TRUE	TRUE	4-G. Saudavel										2-Neg			2015-09-09				2-Neg
1510	TRUE	TRUE	4-G. Saudavel													2016-03-02
724	TRUE	TRUE	4-G. Saudavel										1-Pos			2015-10-08				1-Pos
759	TRUE	TRUE	4-G. Saudavel										2-Neg			20150814				2-Neg
941	TRUE	TRUE	4-G. Saudavel										2-Neg			2015-11-09				1-Pos
1373	TRUE	TRUE	4-G. Saudavel													20151123
1166	TRUE	TRUE	4-G. Saudavel													20151016
774	TRUE	TRUE	4-G. Saudavel										2-Neg			20150818				1-Pos
807	TRUE	TRUE	4-G. Saudavel										1-Pos			20150824				1-Pos
775	TRUE	TRUE	4-G. Saudavel										2-Neg			20150818				2-Neg
965	TRUE	TRUE	4-G. Saudavel										2-Neg			20150916				2-Neg
877	FALSE	TRUE	4-G. Saudavel										2-Neg			2015-02-09				2-Neg
539	TRUE	TRUE	4-G. Saudavel										2-Neg			2015-01-07				2-Neg
897	TRUE	TRUE	4-G. Saudavel										2-Neg							1-Pos
715	TRUE	TRUE	4-G. Saudavel										2-Neg			2015-06-08				2-Neg
723	TRUE	TRUE	4-G. Saudavel										2-Neg			2015-07-08				2-Neg
1306	TRUE	TRUE	4-G. Saudavel													2015-10-11
215	TRUE	TRUE	1-Paciente MH	4-Ens. Fund. completo	4-Parda	6	2-TT	2-MB	0-grau zero		2-Negativo		1-Pos			20141217				1-Pos
726	TRUE	TRUE	4-G. Saudavel										2-Neg			2015-10-08				2-Neg
497	TRUE	TRUE	4-G. Saudavel										2-Neg			20150623				2-Neg
1446	TRUE	TRUE	4-G. Saudavel													20160128
935	TRUE	TRUE	4-G. Saudavel										2-Neg			2015-11-09				2-Neg
PT7	FALSE	FALSE	1-Paciente MH		4-Parda	2	2-TT	1-PB	0-grau zero		2-Negativo						1-Cura	20141125	1
1261	TRUE	TRUE	4-G. Saudavel													20151029
101	FALSE	FALSE	1-Paciente MH	5-Ens. Med. Incompl			2-TT	1-PB	0-grau zero		2-Negativo					2014-12-08
1141	TRUE	TRUE	4-G. Saudavel													2015-09-10
1421	TRUE	TRUE	4-G. Saudavel													2015-11-12
1335	TRUE	TRUE	4-G. Saudavel													20151117
981	TRUE	TRUE	4-G. Saudavel										1-Pos			20150917				1-Pos
966	TRUE	TRUE	4-G. Saudavel													20150916
PT48	TRUE	FALSE	1-Paciente MH	5-Ens. Med. Incompl	4-Parda	10	6-VV	2-MB	2-Grau II		1-Positivo					20150330			1
75	TRUE	TRUE	1-Paciente MH	5-Ens. Med. Incompl		1	2-TT	1-PB	0-grau zero		2-Negativo		2-Neg	2-Neg		20140624				2-Neg
1245	TRUE	TRUE	4-G. Saudavel													20151027
503	TRUE	TRUE	1-Paciente MH	10-Nao se aplica	1-Branca	12	2-TT	2-MB	1-Grau I		2-Negativo		2-Neg			20150624		2015-09-12		1-Pos
185	FALSE	FALSE	1-Paciente MH				6-VV	2-MB	0-grau zero		1-Positivo	3			4	20141113
1146	TRUE	TRUE	4-G. Saudavel													20151013
520	TRUE	TRUE	4-G. Saudavel										2-Neg			20150629				2-Neg
458	TRUE	TRUE	4-G. Saudavel										2-Neg			20150515				1-Pos
663	TRUE	TRUE	4-G. Saudavel										2-Neg			2015-03-08				2-Neg
1442	TRUE	TRUE	4-G. Saudavel													20160128
1069	FALSE	TRUE	4-G. Saudavel													20150929
422	TRUE	TRUE	4-G. Saudavel										2-Neg			20150529				2-Neg
900	TRUE	TRUE	4-G. Saudavel										2-Neg			2015-04-09				2-Neg
382	TRUE	TRUE	4-G. Saudavel													20150518
662	TRUE	TRUE	4-G. Saudavel										2-Neg			2015-03-08				2-Neg
357	TRUE	TRUE	4-G. Saudavel
1112	TRUE	TRUE	4-G. Saudavel													2015-07-10
576	TRUE	TRUE	4-G. Saudavel										2-Neg			20150714				2-Neg
443	TRUE	TRUE	4-G. Saudavel										2-Neg			2015-11-06				2-Neg
339	TRUE	TRUE	4-G. Saudavel													2015-11-05
332	TRUE	TRUE	4-G. Saudavel													2015-08-05
1553	TRUE	TRUE	1-Paciente MH	8-Educ. Superior completo	4-Parda	4	4-DD	1-PB	0-grau zero		2-Negativo					2016-09-05
956	TRUE	TRUE	4-G. Saudavel										2-Neg			20150915				1-Pos
1083	TRUE	TRUE	4-G. Saudavel													2015-01-10
553	TRUE	TRUE	4-G. Saudavel										2-Neg			2015-06-07				2-Neg
114	FALSE	FALSE	1-Paciente MH	3-5 a 9 serie incompl		5	4-DD	2-MB	1-Grau I		1-Positivo	1.25			2.5	2014-02-09
PT76	TRUE	FALSE	1-Paciente MH	6-Ens. Med. completo	4-Parda		4-DD	1-PB	1-Grau I		2-Negativo					20150319	1-Cura	20151222	1
798	TRUE	TRUE	4-G. Saudavel										1-Pos			20150821				2-Neg
142	FALSE	FALSE	1-Paciente MH	1-1 a 4 serie incompl		10	4-DD	2-MB	0-grau zero		2-Negativo					20140930
1167	TRUE	TRUE	4-G. Saudavel													20151016
534	TRUE	TRUE	4-G. Saudavel										2-Neg			20150630				2-Neg
399	TRUE	TRUE	4-G. Saudavel													20150520
934	TRUE	TRUE	4-G. Saudavel										2-Neg			2015-11-09				2-Neg
35	FALSE	FALSE	1-Paciente MH			2	2-TT	1-PB	0-grau zero	1-Caso Novo	2-Negativo					20140430
461	TRUE	TRUE	1-Paciente MH	6-Ens. Med. completo	4-Parda			2-MB	2-Grau II		2-Negativo		1-Pos			20150617				1-Pos
PT145	TRUE	FALSE	1-Paciente MH	6-Ens. Med. completo	4-Parda			2-MB	2-Grau II		2-Negativo					20150721			1
346	TRUE	TRUE	4-G. Saudavel													2015-11-05
PT11	FALSE	FALSE	1-Paciente MH		4-Parda	10	4-DD	2-MB	2-Grau II		1-Positivo					2014-03-09	1-Cura	20140819	1
PT5	FALSE	FALSE	1-Paciente MH	8-Educ. Superior completo	4-Parda	3	4-DD	2-MB	0-grau zero								1-Cura	2015-12-01	1
926	TRUE	TRUE	4-G. Saudavel										2-Neg			2015-10-09				1-Pos
1018	TRUE	TRUE	4-G. Saudavel										2-Neg			20150923				2-Neg
PT32	TRUE	FALSE	1-Paciente MH																1
1121	TRUE	TRUE	4-G. Saudavel													2015-08-10
1290	TRUE	TRUE	4-G. Saudavel													2015-05-11
1497	TRUE	TRUE	4-G. Saudavel													2016-02-02
1463	TRUE	TRUE	1-Paciente MH	3-5 a 9 serie incompl		40	6-VV	2-MB	0-grau zero		1-Positivo	5.5	1-Pos		5.5	20160130		2016-01-02		1-Pos
1272	TRUE	TRUE	4-G. Saudavel													2015-03-11
PT31	FALSE	FALSE	1-Paciente MH		2-Preta	10	6-VV	2-MB	1-Grau I		1-Positivo								1
639	TRUE	TRUE	4-G. Saudavel										2-Neg			20150722				2-Neg
644	TRUE	TRUE	4-G. Saudavel										2-Neg			20150724				2-Neg
651	TRUE	TRUE	1-Paciente MH	6-Ens. Med. completo	4-Parda	1	2-TT	2-MB	0-grau zero		2-Negativo		2-Neg			20150730				2-Neg
873	TRUE	TRUE	4-G. Saudavel										2-Neg			2015-02-09				2-Neg
904	TRUE	TRUE	4-G. Saudavel										2-Neg			2015-08-09				2-Neg
207	FALSE	FALSE	1-Paciente MH			1	2-TT	1-PB	0-grau zero		2-Negativo					2014-10-12
457	TRUE	TRUE	4-G. Saudavel										2-Neg			20150615				2-Neg
1009	TRUE	TRUE	1-Paciente MH			6	4-DD	2-MB	0-grau zero		1-Positivo	1.5	1-Pos		2	20150922				1-Pos
1295	TRUE	TRUE	4-G. Saudavel													2015-09-11
1203	TRUE	TRUE	4-G. Saudavel													20151021
252	TRUE	FALSE	1-Paciente MH	6-Ens. Med. completo	4-Parda	5	4-DD	2-MB	2-Grau II		2-Negativo		1-Pos			2015-05-02				1-Pos
1241	TRUE	TRUE	4-G. Saudavel													20151023
506	TRUE	TRUE	4-G. Saudavel										2-Neg			20150624				2-Neg
389	TRUE	TRUE	4-G. Saudavel													20150518
303	TRUE	TRUE	1-Paciente MH				4-DD	2-MB			2-Negativo		1-Pos			20150428				1-Pos
987	TRUE	TRUE	4-G. Saudavel													20150918
1154	TRUE	TRUE	4-G. Saudavel													20151014
1559	TRUE	TRUE	1-Paciente MH	4-Ens. Fund. completo	4-Parda	2	6-VV	2-MB	0-grau zero		1-Positivo	4.5	1-Pos		4.5	20160520				1-Pos
610	TRUE	TRUE	4-G. Saudavel										1-Pos			20150717				1-Pos
1346	TRUE	TRUE	4-G. Saudavel													20151118
1253	TRUE	TRUE	4-G. Saudavel													20151029
1370	TRUE	TRUE	4-G. Saudavel													20151119
1193	TRUE	TRUE	4-G. Saudavel													20151020
528	TRUE	TRUE	4-G. Saudavel										2-Neg			20150630				2-Neg
18	TRUE	FALSE	1-Paciente MH	6-Ens. Med. completo		1	1-I	1-PB	0-grau zero	1-Caso Novo	2-Negativo			2-Neg		20140416
193	FALSE	FALSE	1-Paciente MH	4-Ens. Fund. completo	4-Parda	10	4-DD	2-MB	0-grau zero		1-Positivo	4			4	20141124
953	TRUE	TRUE	4-G. Saudavel										2-Neg			20150914				2-Neg
78	TRUE	TRUE	1-Paciente MH			10	5-DV	2-MB	0-grau zero		1-Positivo	2.5	1-Pos	1-Pos	0	20140626				1-Pos
PT133	TRUE	FALSE	1-Paciente MH	6-Ens. Med. completo	4-Parda	10	4-DD	2-MB	1-Grau I							20150415	1-Cura	2015-06-11	1
623	TRUE	TRUE	4-G. Saudavel										2-Neg			20150721				2-Neg
748	TRUE	TRUE	4-G. Saudavel										2-Neg			2015-12-08				2-Neg
1562	TRUE	TRUE	1-Paciente MH	3-5 a 9 serie incompl	4-Parda		6-VV	2-MB	2-Grau II		1-Positivo	2.75			3	20160617
1186	TRUE	TRUE	4-G. Saudavel													20151019
537	TRUE	TRUE	4-G. Saudavel										1-Pos			2015-01-07				2-Neg
144	FALSE	FALSE	1-Paciente MH	6-Ens. Med. completo		10	4-DD	2-MB	1-Grau I		1-Positivo	4.25			5	20140930
PT88	TRUE	FALSE	1-Paciente MH		4-Parda	10	6-VV	2-MB	0-grau zero		1-Positivo					2015-11-02			1
572	TRUE	TRUE	1-Paciente MH	8-Educ. Superior completo	4-Parda	1	2-TT	2-MB	0-grau zero		3-Nao realizado		2-Neg			2015-10-07				1-Pos
739	TRUE	TRUE	4-G. Saudavel										2-Neg			2015-10-08				2-Neg
PT9	FALSE	FALSE	1-Paciente MH		4-Parda	8	4-DD	2-MB	1-Grau I		2-Negativo						1-Cura	20150413	1
15	TRUE	FALSE	1-Paciente MH				4-DD	2-MB	0-grau zero	1-Caso Novo	2-Negativo			2-Neg		2014-10-04
589	TRUE	TRUE	4-G. Saudavel										2-Neg			20150714				1-Pos
881	TRUE	TRUE	4-G. Saudavel										2-Neg			2015-03-09				2-Neg
766	TRUE	TRUE	4-G. Saudavel										2-Neg			20150814				2-Neg
591	TRUE	TRUE	1-Paciente MH			0	4-DD	2-MB	2-Grau II		3-Nao realizado		2-Neg			20150716				2-Neg
1187	TRUE	TRUE	4-G. Saudavel													20151019
1138	TRUE	TRUE	4-G. Saudavel													2015-09-10
1021	TRUE	TRUE	4-G. Saudavel										1-Pos			20150923				2-Neg
944	TRUE	TRUE	4-G. Saudavel										2-Neg			20150914				2-Neg
773	TRUE	TRUE	4-G. Saudavel										2-Neg			20150818				2-Neg
1233	TRUE	TRUE	4-G. Saudavel													20151023
19	TRUE	FALSE	1-Paciente MH	2-4 serie completa		11	3-DT	2-MB	0-grau zero	1-Caso Novo	1-Positivo	0.05		1-Pos	2	20140415
1433	TRUE	FALSE	1-Paciente MH		4-Parda	1	2-TT	1-PB	0-grau zero		2-Negativo					20151124
772	TRUE	TRUE	4-G. Saudavel										2-Neg			20150818				2-Neg
319	TRUE	TRUE	4-G. Saudavel													2015-07-05
1080	TRUE	TRUE	4-G. Saudavel													2015-01-10
221	TRUE	TRUE	1-Paciente MH	3-5 a 9 serie incompl	2-Preta	10	4-DD	2-MB	0-grau zero		1-Positivo	2.5	1-Pos		2.5	2015-05-01				1-Pos
PT175	TRUE	FALSE	1-Paciente MH	3-5 a 9 serie incompl	2-Preta	10	4-DD	2-MB	0-grau zero		1-Positivo					20151026	1-Cura	20151221	1
799	TRUE	TRUE	4-G. Saudavel										2-Neg			20150821				1-Pos
1128	FALSE	FALSE	1-Paciente MH	5-Ens. Med. Incompl		20	4-DD	2-MB	0-grau zero		1-Positivo	2	1-Pos		3	2015-08-10				1-Pos
1298	TRUE	TRUE	4-G. Saudavel													2015-09-11
617	TRUE	TRUE	4-G. Saudavel										2-Neg			20150717				1-Pos
PT119	TRUE	FALSE	1-Paciente MH	4-Ens. Fund. completo	4-Parda	5	2-TT	2-MB	1-Grau I		2-Negativo					20150324			1
871	TRUE	TRUE	4-G. Saudavel										2-Neg			2015-02-09				2-Neg
1257	TRUE	TRUE	4-G. Saudavel													20151029
673	TRUE	TRUE	4-G. Saudavel										2-Neg			2015-03-08				2-Neg
957	TRUE	TRUE	4-G. Saudavel										2-Neg			20150915				2-Neg
603	TRUE	FALSE	4-G. Saudavel										2-Neg			20150716				2-Neg
62	TRUE	FALSE	1-Paciente MH	0-Analfabeto		1	3-DT	2-MB	1-Grau I		2-Negativo			2-Neg		2014-03-06
1458	TRUE	FALSE	4-G. Saudavel													20160129
450	TRUE	TRUE	4-G. Saudavel										2-Neg			2015-12-06				2-Neg
1151	TRUE	TRUE	4-G. Saudavel													20151013
1033	TRUE	TRUE	4-G. Saudavel													20150924
1323	TRUE	TRUE	4-G. Saudavel													19870119
646	TRUE	TRUE	4-G. Saudavel										2-Neg			20150724				2-Neg
588	TRUE	TRUE	4-G. Saudavel										2-Neg			20150714				2-Neg
754	TRUE	TRUE	4-G. Saudavel										2-Neg			20150813				2-Neg
PT37	FALSE	FALSE	1-Paciente MH	6-Ens. Med. completo	4-Parda	1	2-TT	1-PB	0-grau zero		2-Negativo						1-Cura	20150617	1
406	TRUE	TRUE	4-G. Saudavel										1-Pos			20150525				1-Pos
Pt45	TRUE	FALSE	1-Paciente MH		4-Parda	0	4-DD	2-MB	1-Grau I		2-Negativo					20150123	1-Cura	20150313	1
1279	TRUE	TRUE	4-G. Saudavel													2015-04-11
814	TRUE	TRUE	4-G. Saudavel										1-Pos			20150824				1-Pos
182	TRUE	TRUE	1-Paciente MH			1	2-TT	1-PB	1-Grau I		2-Negativo		2-Neg	2-Neg		20141114				2-Neg
721	TRUE	TRUE	4-G. Saudavel										2-Neg			2015-07-08				2-Neg
892	TRUE	TRUE	4-G. Saudavel										2-Neg			2015-04-09				2-Neg
451	FALSE	TRUE	4-G. Saudavel										2-Neg			2015-12-06				2-Neg
360	TRUE	TRUE	4-G. Saudavel
1409	TRUE	TRUE	4-G. Saudavel													2015-04-12
1383	TRUE	TRUE	1-Paciente MH	3-5 a 9 serie incompl	4-Parda	2	2-TT	1-PB	0-grau zero		2-Negativo		2-Neg			20151125				1-Pos
1394	TRUE	TRUE	4-G. Saudavel													2015-01-12
1331	TRUE	TRUE	4-G. Saudavel													20151116
763	TRUE	TRUE	4-G. Saudavel										2-Neg			20150814				2-Neg
1089	TRUE	TRUE	4-G. Saudavel													2015-02-10
55	FALSE	FALSE	1-Paciente MH	5-Ens. Med. Incompl		1	3-DT	1-PB	0-grau zero		2-Negativo					20140519
1317	TRUE	TRUE	1-Paciente MH		4-Parda	0	4-DD	2-MB			2-Negativo		2-Neg			2015-11-11				2-Neg
1224	TRUE	TRUE	4-G. Saudavel													20151022
566	TRUE	TRUE	4-G. Saudavel										2-Neg			2015-07-07				2-Neg
761	TRUE	TRUE	4-G. Saudavel										2-Neg			20150814				2-Neg
189	TRUE	TRUE	1-Paciente MH	4-Ens. Fund. completo	4-Parda	10	4-DD	2-MB	1-Grau I		1-Positivo	1.25	1-Pos	1-Pos	0	20141119				1-Pos
1041	TRUE	TRUE	4-G. Saudavel													20150925
426	TRUE	TRUE	1-Paciente MH		4-Parda	10	6-VV	2-MB	1-Grau I		1-Positivo	3.75	1-Pos		4	2015-03-06				1-Pos
568	TRUE	TRUE	4-G. Saudavel										2-Neg			2015-08-07				2-Neg
343	TRUE	TRUE	4-G. Saudavel													2015-11-05
PT60	TRUE	FALSE	1-Paciente MH	7-Educ. Superior incompl	4-Parda	0	4-DD	2-MB	1-Grau I		2-Negativo					2014-03-12			1
1367	TRUE	TRUE	4-G. Saudavel													20151119
1264	TRUE	TRUE	1-Paciente MH		4-Parda	1	1-I	1-PB	0-grau zero		2-Negativo		2-Neg			2015-03-11				2-Neg
811	TRUE	TRUE	4-G. Saudavel										1-Pos			20150824				1-Pos
728	TRUE	TRUE	4-G. Saudavel										1-Pos			2015-10-08				1-Pos
363	TRUE	TRUE	4-G. Saudavel
613	TRUE	TRUE	4-G. Saudavel										2-Neg			20150717				2-Neg
1413	TRUE	TRUE	4-G. Saudavel													2015-09-12
1122	TRUE	TRUE	4-G. Saudavel													2015-08-10
1093	TRUE	TRUE	4-G. Saudavel													2015-02-10
327	TRUE	TRUE	4-G. Saudavel													2015-08-05
149	TRUE	TRUE	1-Paciente MH	2-4 serie completa	4-Parda	1	2-TT	1-PB	0-grau zero		2-Negativo			2-Neg		2014-08-10		2015-08-04
1314	TRUE	TRUE	4-G. Saudavel													2015-11-11
478	TRUE	TRUE	4-G. Saudavel										1-Pos			20150619				1-Pos
1399	TRUE	TRUE	4-G. Saudavel													2015-02-12
1528	TRUE	FALSE	1-Paciente MH	3-5 a 9 serie incompl		1	2-TT	1-PB			3-Nao realizado		2-Neg			2016-01-03				2-Neg
558	TRUE	TRUE	4-G. Saudavel										2-Neg			2015-06-07				2-Neg
1160	TRUE	TRUE	4-G. Saudavel													20151014
49	TRUE	FALSE	1-Paciente MH	1-1 a 4 serie incompl		1	3-DT	2-MB	0-grau zero		2-Negativo			2-Neg		20140515
1251	TRUE	TRUE	4-G. Saudavel													20151027
973	TRUE	TRUE	1-Paciente MH		4-Parda	15	4-DD	2-MB	0-grau zero		2-Negativo		2-Neg			20150916				1-Pos
1145	TRUE	TRUE	4-G. Saudavel													20151013
1108	TRUE	TRUE	4-G. Saudavel													2015-06-10
1223	TRUE	TRUE	4-G. Saudavel													20151022
PT89	FALSE	FALSE	1-Paciente MH																1
PT127	TRUE	FALSE	1-Paciente MH	4-Ens. Fund. completo	4-Parda	1	4-DD	2-MB	0-grau zero							2015-07-04			1
165	TRUE	TRUE	1-Paciente MH	6-Ens. Med. completo		4	6-VV	2-MB	2-Grau II		1-Positivo	4.5	1-Pos	1-Pos	5	2014-05-11				1-Pos
PT181	TRUE	FALSE	1-Paciente MH	6-Ens. Med. completo	4-Parda	1	6-VV	2-MB	0-grau zero							20151118			1
436	TRUE	TRUE	4-G. Saudavel										2-Neg			2015-10-06				2-Neg
463	TRUE	TRUE	4-G. Saudavel										2-Neg			20150616				2-Neg
1311	TRUE	TRUE	4-G. Saudavel													2015-10-11
398	TRUE	TRUE	4-G. Saudavel													20150520
599	TRUE	TRUE	4-G. Saudavel										1-Pos			20150716				2-Neg
PT56	TRUE	FALSE	1-Paciente MH													20141127			1
1423	TRUE	TRUE	4-G. Saudavel													2015-11-12
452	TRUE	TRUE	4-G. Saudavel										2-Neg			2015-12-06				2-Neg
974	TRUE	TRUE	4-G. Saudavel										2-Neg			20150917				2-Neg
1105	TRUE	TRUE	4-G. Saudavel													2015-05-10
1509	TRUE	TRUE	4-G. Saudavel													2016-03-02
1496	TRUE	TRUE	4-G. Saudavel													2016-02-02
70	FALSE	TRUE	1-Paciente MH	6-Ens. Med. completo	4-Parda		2-TT	2-MB	0-grau zero	1-Caso Novo	2-Negativo		2-Neg			2014-10-06				1-Pos
1270	TRUE	TRUE	4-G. Saudavel													2015-03-11
890	TRUE	TRUE	1-Paciente MH		4-Parda	4	4-DD	2-MB	0-grau zero		2-Negativo		2-Neg			2015-04-09				2-Neg
1500	TRUE	TRUE	4-G. Saudavel													2016-02-02
946	TRUE	TRUE	4-G. Saudavel										2-Neg			20150914				2-Neg
Pt84	TRUE	FALSE	1-Paciente MH	6-Ens. Med. completo	1-Branca	1	1-I	1-PB	0-grau zero							20150226	1-Cura	20150520	1
PT67	TRUE	FALSE	1-Paciente MH	7-Educ. Superior incompl	2-Preta	10	4-DD	2-MB	2-Grau II		2-Negativo					20141229	1-Cura	20150617	1
1226	TRUE	TRUE	4-G. Saudavel													20151022
1535	TRUE	TRUE	1-Paciente MH	3-5 a 9 serie incompl	4-Parda	1	1-I	1-PB	0-grau zero		2-Negativo		2-Neg			2016-04-04				2-Neg
855	TRUE	TRUE	4-G. Saudavel										2-Neg			20150831				2-Neg
683	TRUE	TRUE	4-G. Saudavel										2-Neg			2015-03-08				2-Neg
326	TRUE	TRUE	4-G. Saudavel													2015-08-05
943	TRUE	TRUE	4-G. Saudavel										2-Neg			20150914				2-Neg
468	TRUE	TRUE	4-G. Saudavel										2-Neg			20150618				2-Neg
924	TRUE	TRUE	4-G. Saudavel										2-Neg			2015-10-09				2-Neg
PT117	TRUE	FALSE	1-Paciente MH	3-5 a 9 serie incompl	4-Parda	20	6-VV	2-MB	0-grau zero		1-Positivo					20150323	1-Cura	20150323	1
410	FALSE	FALSE	1-Paciente MH	6-Ens. Med. completo	4-Parda	10	6-VV	2-MB	1-Grau I	1-Caso Novo	1-Positivo	4.75			5
PT156	TRUE	FALSE	1-Paciente MH	6-Ens. Med. completo	4-Parda	10	6-VV	2-MB	1-Grau I		1-Positivo					2015-10-08			1
1318	TRUE	TRUE	4-G. Saudavel													2015-11-11
641	TRUE	TRUE	4-G. Saudavel										2-Neg			20150722				1-Pos
393	TRUE	TRUE	1-Paciente MH	9-Ignorado	4-Parda	1	2-TT	2-MB	0-grau zero	1-Caso Novo	2-Negativo		2-Neg			20150520				2-Neg
150	TRUE	TRUE	1-Paciente MH				1-I	1-PB	0-grau zero		2-Negativo		2-Neg	2-Neg		20141013				1-Pos
475	TRUE	TRUE	4-G. Saudavel										2-Neg			20150618				2-Neg
682	TRUE	TRUE	4-G. Saudavel										2-Neg			2015-03-08				2-Neg
899	FALSE	TRUE	4-G. Saudavel										2-Neg			2015-04-09				2-Neg
1013	TRUE	TRUE	4-G. Saudavel										2-Neg			20150922				2-Neg
533	TRUE	TRUE	4-G. Saudavel										1-Pos			20150630				2-Neg
661	TRUE	TRUE	4-G. Saudavel										2-Neg			2015-03-08				2-Neg
1424	TRUE	TRUE	4-G. Saudavel													2015-11-12
1354	TRUE	TRUE	4-G. Saudavel													20151118
607	FALSE	FALSE	1-Paciente MH	8-Educ. Superior completo	4-Parda	1	1-I	1-PB	1-Grau I		2-Negativo							2016-05-01
PT178	TRUE	FALSE	1-Paciente MH	8-Educ. Superior completo	4-Parda	1	1-I	1-PB	1-Grau I		2-Negativo					2015-10-11	1-Cura	2016-05-01	1
1180	TRUE	TRUE	4-G. Saudavel													20151019
716	TRUE	TRUE	1-Paciente MH	0-Analfabeto	4-Parda	0	4-DD	2-MB	1-Grau I		3-Nao realizado		2-Neg	1-Pos		2015-06-08				2-Neg
737	TRUE	TRUE	4-G. Saudavel										2-Neg			2015-10-08				2-Neg
1380	TRUE	TRUE	4-G. Saudavel													20151124
767	TRUE	TRUE	4-G. Saudavel										2-Neg			20150814				2-Neg
1259	TRUE	TRUE	4-G. Saudavel													20151029
72	FALSE	TRUE	1-Paciente MH	6-Ens. Med. completo		20	5-DV	2-MB	0-grau zero		1-Positivo	3.25			4	2014-10-06
668	TRUE	TRUE	4-G. Saudavel										2-Neg			2015-03-08				2-Neg
876	TRUE	TRUE	4-G. Saudavel										1-Pos			2015-02-09				2-Neg
1205	TRUE	TRUE	4-G. Saudavel													20151021
1491	TRUE	TRUE	4-G. Saudavel													2016-02-02
1402	TRUE	TRUE	4-G. Saudavel													2015-03-12
627	TRUE	TRUE	4-G. Saudavel										2-Neg			20150721				2-Neg
1265	TRUE	TRUE	4-G. Saudavel													2015-03-11
1268	TRUE	TRUE	4-G. Saudavel													2015-03-11
PT10	FALSE	FALSE	1-Paciente MH	6-Ens. Med. completo	4-Parda	1	4-DD	2-MB	0-grau zero		2-Negativo						1-Cura	20141028	1
171	TRUE	TRUE	1-Paciente MH	1-1 a 4 serie incompl		1	1-I	1-PB	0-grau zero		2-Negativo			2-Neg		2014-07-11
1325	TRUE	TRUE	4-G. Saudavel													2015-12-11
665	TRUE	TRUE	4-G. Saudavel										2-Neg			2015-03-08				2-Neg
1058	TRUE	TRUE	4-G. Saudavel													20150928
1170	TRUE	TRUE	4-G. Saudavel													2015-09-10
351	TRUE	TRUE	1-Paciente MH	6-Ens. Med. completo	4-Parda	0	4-DD	2-MB	1-Grau I	1-Caso Novo	2-Negativo		1-Pos			20150513				1-Pos
849	TRUE	TRUE	4-G. Saudavel										2-Neg			20150831				2-Neg
1415	TRUE	TRUE	4-G. Saudavel													2015-09-12
1358	TRUE	TRUE	4-G. Saudavel													20151119
PT55	TRUE	FALSE	1-Paciente MH													20141119			1
1398	TRUE	TRUE	4-G. Saudavel													2015-02-12
1038	TRUE	TRUE	4-G. Saudavel													20150925
387	TRUE	FALSE	4-G. Saudavel													20150518
544	TRUE	TRUE	4-G. Saudavel										2-Neg			2015-01-07				1-Pos
PT135	FALSE	FALSE	1-Paciente MH	3-5 a 9 serie incompl	4-Parda	1	2-TT	1-PB	2-Grau II		2-Negativo								1
417	TRUE	TRUE	4-G. Saudavel										1-Pos			20150528				2-Neg
1212	TRUE	TRUE	1-Paciente MH	6-Ens. Med. completo	4-Parda	1	4-DD	2-MB	0-grau zero		2-Negativo		2-Neg			20151021				1-Pos
1387	TRUE	TRUE	1-Paciente MH	4-Ens. Fund. completo	4-Parda	10	4-DD	2-MB	1-Grau I		2-Negativo		1-Pos			20151130				1-Pos
1204	TRUE	TRUE	4-G. Saudavel													20151021
733	TRUE	TRUE	1-Paciente MH		4-Parda	0	6-VV	2-MB	1-Grau I		1-Positivo	4.75	1-Pos	1-Pos	5	2015-10-08				1-Pos
1020	TRUE	TRUE	4-G. Saudavel										2-Neg			20150923				2-Neg
PT139	FALSE	FALSE	1-Paciente MH																1
963	TRUE	TRUE	4-G. Saudavel										2-Neg			20150915				2-Neg
PT151	TRUE	FALSE	1-Paciente MH	6-Ens. Med. completo	4-Parda	5	6-VV	2-MB	0-grau zero		1-Positivo					2015-03-08			1
293	TRUE	TRUE	1-Paciente MH	6-Ens. Med. completo	4-Parda		6-VV	2-MB	0-grau zero		1-Positivo	4.25	1-Pos		5	2015-01-04				1-Pos
PT130	FALSE	FALSE	1-Paciente MH	6-Ens. Med. completo	4-Parda	1	2-TT	1-PB	0-grau zero										1
353	TRUE	TRUE	4-G. Saudavel
122	TRUE	TRUE	1-Paciente MH			10	4-DD	2-MB	1-Grau I		2-Negativo		1-Pos	2-Neg		2014-09-09				1-Pos
1042	TRUE	TRUE	4-G. Saudavel													20150925
536	TRUE	TRUE	4-G. Saudavel										2-Neg			2015-01-07				2-Neg
975	TRUE	TRUE	4-G. Saudavel										2-Neg			20150917				1-Pos
418	TRUE	TRUE	4-G. Saudavel										2-Neg			20150528				2-Neg
340	TRUE	TRUE	4-G. Saudavel													2015-11-05
1019	TRUE	TRUE	4-G. Saudavel										2-Neg			20150923				2-Neg
1157	TRUE	TRUE	4-G. Saudavel													20151014
PT51	TRUE	FALSE	1-Paciente MH													20141021			1
955	TRUE	TRUE	1-Paciente MH		4-Parda	15	4-DD	2-MB	0-grau zero		2-Negativo		2-Neg			20150818				2-Neg
1109	TRUE	TRUE	4-G. Saudavel													2015-06-10
299	TRUE	TRUE	1-Paciente MH	6-Ens. Med. completo		10	4-DD	2-MB	0-grau zero		2-Negativo		1-Pos			20150414				1-Pos
68	TRUE	FALSE	1-Paciente MH				3-DT	2-MB	2-Grau II		2-Negativo			1-Pos		2014-04-06
1330	TRUE	TRUE	1-Paciente MH	3-5 a 9 serie incompl	1-Branca	1	1-I	1-PB	0-grau zero				2-Neg			20151113				2-Neg
296	TRUE	TRUE	1-Paciente MH				2-TT	2-MB			2-Negativo		1-Pos			2015-07-04				1-Pos
45	FALSE	FALSE	1-Paciente MH	2-4 serie completa		1	1-I	1-PB	0-grau zero		2-Negativo					2014-09-05
808	TRUE	TRUE	4-G. Saudavel										2-Neg			20150824				1-Pos
1408	TRUE	TRUE	4-G. Saudavel													2015-04-12
284	FALSE	FALSE	1-Paciente MH	6-Ens. Med. completo	2-Preta		6-VV	2-MB	1-Grau I		1-Positivo	4.5			5	20150325
990	TRUE	TRUE	4-G. Saudavel										2-Neg			20150918				2-Neg
490	TRUE	TRUE	4-G. Saudavel										2-Neg			20150622				2-Neg
PT94	TRUE	FALSE	1-Paciente MH													2015-06-02			1
1397	TRUE	TRUE	4-G. Saudavel													2015-01-12
1444	TRUE	TRUE	4-G. Saudavel													20160128
652	TRUE	TRUE	4-G. Saudavel										2-Neg			2015-03-08				2-Neg
630	TRUE	TRUE	4-G. Saudavel										2-Neg			20150721				1-Pos
1299	TRUE	TRUE	4-G. Saudavel													2015-09-11
666	TRUE	TRUE	4-G. Saudavel										2-Neg			2015-03-08				2-Neg
1094	TRUE	TRUE	4-G. Saudavel													2015-02-10
746	TRUE	TRUE	4-G. Saudavel										2-Neg			2015-11-08				2-Neg
1142	TRUE	TRUE	4-G. Saudavel													2015-09-10
PT176	FALSE	FALSE	1-Paciente MH																1
PT52	TRUE	FALSE	1-Paciente MH	6-Ens. Med. completo	4-Parda	10	4-DD	2-MB	0-grau zero		1-Positivo					20150416			1
1067	TRUE	TRUE	4-G. Saudavel													20150929
216	FALSE	TRUE	1-Paciente MH	1-1 a 4 serie incompl	4-Parda	6	2-TT	2-MB	0-grau zero		2-Negativo		2-Neg			20141217				2-Neg
162	TRUE	TRUE	1-Paciente MH	3-5 a 9 serie incompl		1	1-I	1-PB	0-grau zero		2-Negativo		2-Neg	2-Neg		20141022				2-Neg
712	TRUE	TRUE	4-G. Saudavel										2-Neg			2015-06-08				1-Pos
PT33	FALSE	FALSE	1-Paciente MH	3-5 a 9 serie incompl	4-Parda	1	4-DD	1-PB	0-grau zero		2-Negativo						1-Cura	20141222	1
1478	FALSE	FALSE	1-Paciente MH		4-Parda		6-VV	2-MB	1-Grau I		1-Positivo	1.25	1-Pos		0	2016-01-02				1-Pos
862	TRUE	TRUE	4-G. Saudavel										2-Neg			2015-01-09				2-Neg
311	FALSE	TRUE	4-G. Saudavel													2015-06-05
1376	TRUE	TRUE	4-G. Saudavel													20151124
383	TRUE	TRUE	4-G. Saudavel													20150518
505	TRUE	TRUE	4-G. Saudavel										2-Neg			20150624				2-Neg
224	FALSE	FALSE	1-Paciente MH	3-5 a 9 serie incompl	4-Parda		6-VV	2-MB	2-Grau II		1-Positivo	1			0	2015-05-01
1248	TRUE	TRUE	4-G. Saudavel													20151027
831	TRUE	TRUE	4-G. Saudavel										2-Neg			20150825				2-Neg
36	FALSE	FALSE	1-Paciente MH			6	4-DD	2-MB	0-grau zero	1-Caso Novo	2-Negativo					20140430
PT118	TRUE	FALSE	1-Paciente MH		4-Parda	5	4-DD	2-MB	0-grau zero		2-Negativo					20150323			1
139	TRUE	TRUE	1-Paciente MH	3-5 a 9 serie incompl		1	4-DD	2-MB	1-Grau I		2-Negativo		2-Neg	2-Neg		2014-07-10				2-Neg
21	FALSE	FALSE	1-Paciente MH			1	2-TT	1-PB	0-grau zero	1-Caso Novo	2-Negativo					20140415
562	TRUE	TRUE	1-Paciente MH	6-Ens. Med. completo	4-Parda	0	4-DD	2-MB	0-grau zero		2-Negativo		2-Neg			2015-08-07				1-Pos
PT41	FALSE	FALSE	1-Paciente MH																1
500	TRUE	TRUE	4-G. Saudavel										2-Neg			20150623				2-Neg
412	TRUE	TRUE	4-G. Saudavel										1-Pos			20150527				2-Neg
PT58	TRUE	FALSE	1-Paciente MH													2014-02-12			1
16	FALSE	FALSE	1-Paciente MH			3	2-TT	1-PB	0-grau zero	1-Caso Novo	2-Negativo					2014-10-04
742	TRUE	TRUE	4-G. Saudavel										2-Neg			2015-11-08				2-Neg
PT63	TRUE	FALSE	1-Paciente MH													2014-11-12			1
993	TRUE	TRUE	4-G. Saudavel										2-Neg			20150918				1-Pos
425	TRUE	TRUE	4-G. Saudavel										2-Neg			20150529				2-Neg
PT2	FALSE	FALSE	1-Paciente MH	3-5 a 9 serie incompl	4-Parda		6-VV	2-MB	1-Grau I		1-Positivo						1-Cura	20151217	1
226	FALSE	FALSE	1-Paciente MH	6-Ens. Med. completo	4-Parda	10	4-DD	2-MB	0-grau zero		1-Positivo	2.25			0	2015-07-01
911	TRUE	TRUE	4-G. Saudavel										2-Neg			2015-09-09				2-Neg
1184	TRUE	TRUE	4-G. Saudavel													20151019
PT65	TRUE	FALSE	1-Paciente MH	6-Ens. Med. completo	4-Parda	10	6-VV	2-MB	1-Grau I							2015-07-01			1
487	TRUE	TRUE	4-G. Saudavel										2-Neg			20150622				2-Neg
PT72	TRUE	FALSE	1-Paciente MH													2015-05-01			1
PT82	TRUE	FALSE	1-Paciente MH	3-5 a 9 serie incompl	4-Parda	10	4-DD	2-MB	0-grau zero		1-Positivo					20150119	1-Cura	20150518	1
PT16	TRUE	FALSE	1-Paciente MH	4-Ens. Fund. completo	2-Preta	11	4-DD	2-MB	0-grau zero		2-Negativo					2014-10-06		2014-10-06	1
PT62	TRUE	FALSE	1-Paciente MH	5-Ens. Med. Incompl	2-Preta	5	4-DD	2-MB	1-Grau I		1-Positivo					20141224	1-Cura	20150518	1
265	TRUE	TRUE	1-Paciente MH	3-5 a 9 serie incompl	4-Parda		4-DD	2-MB	0-grau zero		2-Negativo		1-Pos			2015-10-03				1-Pos
338	TRUE	TRUE	4-G. Saudavel													2015-11-05
822	TRUE	TRUE	4-G. Saudavel										2-Neg			20150824				2-Neg
176	FALSE	TRUE	1-Paciente MH	6-Ens. Med. completo		1	2-TT	1-PB	0-grau zero		2-Negativo		2-Neg			2014-11-11				2-Neg
PT122	TRUE	FALSE	1-Paciente MH	6-Ens. Med. completo	4-Parda	1	2-TT	1-PB	0-grau zero		2-Negativo					2015-01-04	1-Cura	20150719	1
797	TRUE	TRUE	4-G. Saudavel										2-Neg			20150821				2-Neg
1453	TRUE	FALSE	4-G. Saudavel													20160129
931	TRUE	TRUE	4-G. Saudavel										2-Neg			2015-10-09				2-Neg
1437	TRUE	TRUE	1-Paciente MH	5-Ens. Med. Incompl	4-Parda	10	6-VV	2-MB			1-Positivo	2.25	1-Pos		0	2016-01-02		20160124		1-Pos
PT87	TRUE	FALSE	1-Paciente MH													2015-02-02			1
1214	TRUE	TRUE	4-G. Saudavel													20151022
1393	TRUE	TRUE	4-G. Saudavel													2015-01-12
940	TRUE	TRUE	4-G. Saudavel										2-Neg			2015-11-09				2-Neg
1375	TRUE	TRUE	4-G. Saudavel													20151124
594	TRUE	TRUE	4-G. Saudavel										2-Neg			20150716				2-Neg
513	TRUE	TRUE	1-Paciente MH	1-1 a 4 serie incompl	4-Parda	0	4-DD	2-MB	2-Grau II		1-Positivo	4.5	1-Pos		4.5	20150625				1-Pos
1064	TRUE	FALSE	4-G. Saudavel													20150929
676	TRUE	TRUE	4-G. Saudavel										2-Neg			2015-03-08				2-Neg
527	TRUE	TRUE	4-G. Saudavel													20150629
729	TRUE	TRUE	4-G. Saudavel										2-Neg			2015-10-08				2-Neg
444	TRUE	TRUE	4-G. Saudavel										2-Neg			2015-11-06				2-Neg
835	TRUE	TRUE	4-G. Saudavel										2-Neg			20150825				2-Neg
1201	TRUE	TRUE	4-G. Saudavel													20151021
1315	TRUE	TRUE	4-G. Saudavel													2015-11-11
853	TRUE	TRUE	4-G. Saudavel										1-Pos			20150831				1-Pos
PT103	TRUE	FALSE	1-Paciente MH	3-5 a 9 serie incompl	4-Parda	1	2-TT	2-MB	0-grau zero		2-Negativo					20150324	3-Transf. OM	20151228	1
997	TRUE	TRUE	4-G. Saudavel										2-Neg			20150918				2-Neg
243	TRUE	TRUE	1-Paciente MH	8-Educ. Superior completo	4-Parda	1	2-TT	1-PB	0-grau zero		2-Negativo		1-Pos			20150127				1-Pos
1405	TRUE	TRUE	4-G. Saudavel													2015-03-12
1126	TRUE	TRUE	4-G. Saudavel													2015-08-10
1482	TRUE	TRUE	4-G. Saudavel													2016-01-02
1179	TRUE	TRUE	4-G. Saudavel													20151019
1210	TRUE	TRUE	4-G. Saudavel													20151021
1256	TRUE	TRUE	4-G. Saudavel													20151029
474	TRUE	TRUE	4-G. Saudavel										2-Neg			20150618				2-Neg
979	TRUE	TRUE	4-G. Saudavel										2-Neg			20150917				2-Neg
1116	TRUE	FALSE	4-G. Saudavel													2015-07-10
413	TRUE	TRUE	4-G. Saudavel										2-Neg			20150527				2-Neg
844	TRUE	TRUE	4-G. Saudavel										2-Neg			20150825				1-Pos
893	TRUE	TRUE	4-G. Saudavel										1-Pos			2015-04-09				2-Neg
1486	TRUE	TRUE	4-G. Saudavel													2016-01-02
1532	TRUE	TRUE	1-Paciente MH	6-Ens. Med. completo	4-Parda	1	2-TT	1-PB	0-grau zero		2-Negativo		1-Pos			2016-11-03		20160316		1-Pos
878	TRUE	TRUE	4-G. Saudavel										2-Neg			2015-02-09				2-Neg
978	TRUE	TRUE	4-G. Saudavel										2-Neg			20150917				1-Pos
1190	TRUE	TRUE	4-G. Saudavel													20151020
485	TRUE	TRUE	4-G. Saudavel										2-Neg			20150622				2-Neg
1418	TRUE	TRUE	4-G. Saudavel													2015-10-12
635	TRUE	TRUE	4-G. Saudavel										2-Neg			20150721				2-Neg
789	TRUE	TRUE	4-G. Saudavel										1-Pos			20150820				2-Neg
812	TRUE	TRUE	4-G. Saudavel										2-Neg			20150824				2-Neg
1027	TRUE	TRUE	4-G. Saudavel													20150923
PT187	TRUE	FALSE	1-Paciente MH	6-Ens. Med. completo	4-Parda	2	4-DD	1-PB	0-grau zero							20160119			1
1484	TRUE	TRUE	4-G. Saudavel													2016-01-02
1140	TRUE	TRUE	4-G. Saudavel													2015-09-10
698	TRUE	TRUE	4-G. Saudavel										2-Neg			2015-05-08				2-Neg
386	TRUE	TRUE	4-G. Saudavel													20150518
823	TRUE	TRUE	4-G. Saudavel										1-Pos			20150824				1-Pos
839	TRUE	TRUE	4-G. Saudavel										2-Neg			20150825				2-Neg
1440	TRUE	TRUE	4-G. Saudavel													20160128
1123	TRUE	TRUE	4-G. Saudavel													2015-08-10
1363	TRUE	TRUE	4-G. Saudavel													20151119
379	TRUE	TRUE	4-G. Saudavel													20150514
1551	TRUE	TRUE	1-Paciente MH	3-5 a 9 serie incompl	4-Parda		1-I	1-PB	0-grau zero		2-Negativo		2-Neg			20160426				2-Neg
404	TRUE	TRUE	4-G. Saudavel													20150525
402	TRUE	TRUE	4-G. Saudavel													20150520
622	TRUE	TRUE	4-G. Saudavel										2-Neg			20150720				1-Pos
784	TRUE	TRUE	4-G. Saudavel										2-Neg			20150820				2-Neg
369	TRUE	TRUE	4-G. Saudavel													20150513
595	TRUE	TRUE	4-G. Saudavel										2-Neg			20150716				2-Neg
582	TRUE	TRUE	4-G. Saudavel										2-Neg			20150714				2-Neg
1044	TRUE	TRUE	4-G. Saudavel													20150925
1144	TRUE	TRUE	4-G. Saudavel													20151013
154	TRUE	TRUE	1-Paciente MH	1-1 a 4 serie incompl			2-TT	1-PB			2-Negativo		1-Pos	1-Pos		2014-10-10				1-Pos
1501	TRUE	TRUE	4-G. Saudavel													2016-02-02
532	TRUE	TRUE	4-G. Saudavel										2-Neg			20150630				2-Neg
1063	TRUE	TRUE	4-G. Saudavel													20150929
1059	TRUE	TRUE	4-G. Saudavel													20150928
657	TRUE	TRUE	4-G. Saudavel										2-Neg			2015-03-08				2-Neg
796	TRUE	TRUE	4-G. Saudavel										2-Neg			20150821				2-Neg
856	TRUE	TRUE	4-G. Saudavel										1-Pos			20150831				2-Neg
1189	TRUE	TRUE	4-G. Saudavel													20151020
540	TRUE	TRUE	4-G. Saudavel										2-Neg			2015-01-07				2-Neg
596	TRUE	TRUE	4-G. Saudavel										2-Neg			20150716				2-Neg
1487	TRUE	FALSE	4-G. Saudavel													2016-01-02
755	TRUE	TRUE	4-G. Saudavel										2-Neg			20150813				2-Neg
8	TRUE	FALSE	1-Paciente MH	2-4 serie completa	4-Parda		6-VV	2-MB	2-Grau II	1-Caso Novo	1-Positivo	2.5		1-Pos	2	20140331
1152	TRUE	TRUE	4-G. Saudavel													20151014
1243	TRUE	TRUE	4-G. Saudavel													20151023
489	TRUE	TRUE	4-G. Saudavel										2-Neg			20150622				2-Neg
400	TRUE	TRUE	4-G. Saudavel													20150520
347	TRUE	TRUE	4-G. Saudavel													2015-11-05
1125	TRUE	TRUE	4-G. Saudavel													2015-08-10
1130	TRUE	TRUE	4-G. Saudavel													2015-09-10
722	TRUE	TRUE	4-G. Saudavel										1-Pos			2015-07-08				1-Pos
434	TRUE	TRUE	4-G. Saudavel										2-Neg			2015-10-06				2-Neg
1217	TRUE	TRUE	4-G. Saudavel													20151022
1401	TRUE	TRUE	4-G. Saudavel													2015-03-12
1244	TRUE	TRUE	4-G. Saudavel													20151027
477	TRUE	TRUE	4-G. Saudavel										2-Neg			20150619				2-Neg
694	TRUE	TRUE	4-G. Saudavel										2-Neg			2015-04-08				1-Pos
335	TRUE	TRUE	4-G. Saudavel													2015-08-05
PT185	TRUE	TRUE	1-Paciente MH													2015-11-12			1
1460	TRUE	FALSE	4-G. Saudavel													20160129
581	TRUE	TRUE	4-G. Saudavel										2-Neg			20150714				2-Neg
PT4	FALSE	FALSE	1-Paciente MH																1
659	TRUE	TRUE	4-G. Saudavel										2-Neg			2015-03-08				1-Pos
776	TRUE	TRUE	4-G. Saudavel										2-Neg			20150819				2-Neg
1365	TRUE	TRUE	4-G. Saudavel													20151119
504	TRUE	TRUE	4-G. Saudavel										1-Pos			20150624				2-Neg
1168	TRUE	TRUE	4-G. Saudavel													20151017
1303	TRUE	TRUE	4-G. Saudavel													2015-10-11
1324	TRUE	TRUE	4-G. Saudavel													2015-12-11
837	TRUE	TRUE	4-G. Saudavel										2-Neg			20150825				2-Neg
689	TRUE	TRUE	4-G. Saudavel										2-Neg			2015-04-08				2-Neg
411	TRUE	TRUE	4-G. Saudavel										2-Neg			20150527				2-Neg
234	TRUE	TRUE	1-Paciente MH	2-4 serie completa	2-Preta	6	2-TT	2-MB	0-grau zero		2-Negativo		1-Pos			20150117				1-Pos
1032	TRUE	TRUE	4-G. Saudavel													20150924
1199	TRUE	TRUE	4-G. Saudavel													20151021
744	TRUE	TRUE	4-G. Saudavel										2-Neg			2015-11-08				2-Neg
197	TRUE	TRUE	1-Paciente MH	0-Analfabeto	4-Parda	10	4-DD	2-MB	0-grau zero		1-Positivo	3	1-Pos	1-Pos	0	2014-01-12				1-Pos
655	TRUE	TRUE	4-G. Saudavel										2-Neg			20150830				1-Pos
692	TRUE	TRUE	4-G. Saudavel										2-Neg			2015-04-08				2-Neg
1495	TRUE	TRUE	4-G. Saudavel													2016-02-02
28	TRUE	FALSE	1-Paciente MH			10	3-DT	2-MB	0-grau zero	1-Caso Novo	2-Negativo			2-Neg		20140423
PT171	TRUE	FALSE	1-Paciente MH	6-Ens. Med. completo		20	6-VV	2-MB	2-Grau II		2-Negativo					20151019			1
1445	TRUE	TRUE	4-G. Saudavel													20160128
1388	TRUE	TRUE	4-G. Saudavel													20151130
611	TRUE	TRUE	4-G. Saudavel	6-Ens. Med. completo	4-Parda	0	4-DD	2-MB	1-Grau I		2-Negativo		2-Neg			20150717				2-Neg
1237	TRUE	TRUE	4-G. Saudavel													20151023
936	TRUE	TRUE	4-G. Saudavel										2-Neg			2015-11-09				2-Neg
626	TRUE	TRUE	4-G. Saudavel										2-Neg			20150721				2-Neg
970	TRUE	TRUE	4-G. Saudavel										2-Neg			20150916				1-Pos
1231	TRUE	TRUE	4-G. Saudavel													20151023
1131	TRUE	TRUE	4-G. Saudavel													2015-09-10
983	TRUE	TRUE	4-G. Saudavel										2-Neg			20150918				2-Neg
442	TRUE	TRUE	4-G. Saudavel										2-Neg			2015-10-06				2-Neg
1177	TRUE	TRUE	4-G. Saudavel													20151019
780	TRUE	TRUE	4-G. Saudavel										2-Neg			20150819				2-Neg
334	TRUE	TRUE	4-G. Saudavel													2015-08-05
1014	FALSE	FALSE	4-G. Saudavel										2-Neg			20150922				2-Neg
1406	TRUE	TRUE	4-G. Saudavel													2015-03-12
817	TRUE	TRUE	4-G. Saudavel										2-Neg			20150824				1-Pos
262	FALSE	FALSE	1-Paciente MH	1-1 a 4 serie incompl	1-Branca	30	6-VV	2-MB	0-grau zero		1-Positivo	3.25	1-Pos		2					1-Pos
923	TRUE	TRUE	4-G. Saudavel										2-Neg			2015-10-09				1-Pos
747	TRUE	TRUE	4-G. Saudavel										2-Neg			2015-11-08				2-Neg
352	TRUE	TRUE	1-Paciente MH	6-Ens. Med. completo	4-Parda	1	4-DD	2-MB	1-Grau I	1-Caso Novo	2-Negativo		1-Pos			20150518				2-Neg
PT144	TRUE	FALSE	1-Paciente MH	6-Ens. Med. completo	4-Parda	1	4-DD	2-MB	1-Grau I		2-Negativo					20150720			1
526	TRUE	TRUE	4-G. Saudavel										1-Pos			20150629				2-Neg
1300	TRUE	TRUE	4-G. Saudavel													2015-09-11
1347	TRUE	TRUE	4-G. Saudavel													20151118
1174	TRUE	TRUE	4-G. Saudavel													20151019
151	TRUE	TRUE	1-Paciente MH	8-Educ. Superior completo	4-Parda	4	4-DD	2-MB	0-grau zero		2-Negativo			2-Neg		2014-09-10
841	TRUE	TRUE	4-G. Saudavel										2-Neg			20150825				1-Pos
PT109	TRUE	FALSE	1-Paciente MH	6-Ens. Med. completo	4-Parda	1	4-DD	2-MB	0-grau zero		2-Negativo					20150313			1
428	TRUE	TRUE	1-Paciente MH	9-Ignorado			6-VV	2-MB	1-Grau I		1-Positivo	4.75	1-Pos		5	2015-09-06				1-Pos
982	TRUE	TRUE	4-G. Saudavel										2-Neg			20150917				2-Neg
1287	TRUE	TRUE	4-G. Saudavel													2015-05-11
309	TRUE	TRUE	4-G. Saudavel													2015-06-05
1143	TRUE	TRUE	4-G. Saudavel													20151013
1171	TRUE	TRUE	1-Paciente MH	6-Ens. Med. completo	4-Parda	1	2-TT	1-PB	1-Grau I		2-Negativo					20151019
415	TRUE	TRUE	4-G. Saudavel										2-Neg			20150528				2-Neg
1313	TRUE	TRUE	4-G. Saudavel													2015-10-11
1242	TRUE	TRUE	4-G. Saudavel													20151023
1296	TRUE	TRUE	4-G. Saudavel													2015-09-11
33	TRUE	FALSE	1-Paciente MH			1	3-DT	1-PB	0-grau zero	1-Caso Novo	2-Negativo			2-Neg		20140428
1502	TRUE	TRUE	4-G. Saudavel													2016-02-02
1227	TRUE	TRUE	4-G. Saudavel													20151023
967	TRUE	TRUE	4-G. Saudavel										2-Neg			20150916				2-Neg
PT70	TRUE	FALSE	1-Paciente MH	3-5 a 9 serie incompl	4-Parda		6-VV	2-MB	0-grau zero		1-Positivo					2015-05-01	1-Cura	20151121	1
145	TRUE	TRUE	1-Paciente MH	3-5 a 9 serie incompl			6-VV	2-MB	0-grau zero		1-Positivo	3.5	1-Pos	1-Pos	4	2014-02-10				1-Pos
1417	TRUE	TRUE	4-G. Saudavel													2015-10-12
741	TRUE	TRUE	4-G. Saudavel										2-Neg			2015-11-08				2-Neg
380	TRUE	TRUE	4-G. Saudavel													20150514
1238	TRUE	TRUE	4-G. Saudavel													20151023
1386	TRUE	TRUE	4-G. Saudavel													20151127
531	TRUE	TRUE	4-G. Saudavel										2-Neg			20150630				1-Pos
249	TRUE	TRUE	1-Paciente MH	1-1 a 4 serie incompl	1-Branca		6-VV	2-MB	2-Grau II		1-Positivo	1.5	1-Pos		1	2015-03-02				1-Pos
573	TRUE	TRUE	1-Paciente MH	6-Ens. Med. completo	4-Parda	0	4-DD	2-MB	2-Grau II		3-Nao realizado		2-Neg			20150714				2-Neg
792	TRUE	TRUE	4-G. Saudavel										2-Neg			20150821				2-Neg
1175	TRUE	TRUE	4-G. Saudavel													20151019
865	TRUE	FALSE	4-G. Saudavel										2-Neg			2015-01-09				2-Neg
1005	TRUE	TRUE	4-G. Saudavel										1-Pos			20150921				1-Pos
942	TRUE	TRUE	4-G. Saudavel										2-Neg			2015-11-09				2-Neg
1412	TRUE	TRUE	4-G. Saudavel													2015-09-12
525	TRUE	TRUE	4-G. Saudavel										2-Neg			20150629				1-Pos
1183	TRUE	TRUE	4-G. Saudavel													20151019
962	TRUE	TRUE	4-G. Saudavel										2-Neg			20150915				2-Neg
1034	TRUE	TRUE	4-G. Saudavel													20150924
1164	TRUE	TRUE	4-G. Saudavel													20151116
543	TRUE	TRUE	4-G. Saudavel										1-Pos			2015-01-07				1-Pos
888	TRUE	TRUE	4-G. Saudavel										2-Neg			2015-03-09				2-Neg
PT111	TRUE	FALSE	1-Paciente MH	8-Educ. Superior completo	4-Parda	1	2-TT	1-PB	0-grau zero		2-Negativo					20150325			1
255	FALSE	FALSE	1-Paciente MH	8-Educ. Superior completo	4-Parda	1	2-TT	1-PB	0-grau zero		2-Negativo		2-Neg							1-Pos
PT132	FALSE	FALSE	1-Paciente MH	6-Ens. Med. completo	4-Parda		4-DD	2-MB	0-grau zero		2-Negativo						1-Cura	20140213	1
1084	TRUE	TRUE	4-G. Saudavel													2015-01-10
928	TRUE	TRUE	4-G. Saudavel										2-Neg			2015-10-09				2-Neg
1289	TRUE	TRUE	4-G. Saudavel													2015-05-11
483	TRUE	TRUE	4-G. Saudavel										1-Pos			20150622				1-Pos
1414	TRUE	TRUE	4-G. Saudavel													2015-09-12
60	TRUE	FALSE	1-Paciente MH	1-1 a 4 serie incompl			6-VV	2-MB	1-Grau I		1-Positivo	5		1-Pos	5	20140522
1305	TRUE	TRUE	4-G. Saudavel													2015-10-11
1129	TRUE	TRUE	4-G. Saudavel													2015-08-10
438	TRUE	TRUE	4-G. Saudavel										2-Neg			2015-10-06				2-Neg
1274	TRUE	TRUE	4-G. Saudavel													2015-03-11
700	TRUE	TRUE	4-G. Saudavel										2-Neg			2015-05-08				2-Neg
1286	TRUE	TRUE	4-G. Saudavel													2015-05-11
PT102	TRUE	FALSE	1-Paciente MH	4-Ens. Fund. completo		1	4-DD	2-MB	0-grau zero		1-Positivo					20150224			1
1070	TRUE	TRUE	4-G. Saudavel													20150929
1382	TRUE	TRUE	4-G. Saudavel													20151124
825	TRUE	TRUE	4-G. Saudavel										2-Neg			20150824				2-Neg
PT54	FALSE	FALSE	1-Paciente MH	6-Ens. Med. completo	4-Parda	0	1-I	1-PB	0-grau zero		2-Negativo						1-Cura	2014-12-12	1
34	FALSE	FALSE	1-Paciente MH	6-Ens. Med. completo		0	1-I	1-PB	0-grau zero	1-Caso Novo	2-Negativo					20140428
1250	TRUE	TRUE	4-G. Saudavel													20151027
951	TRUE	TRUE	4-G. Saudavel										1-Pos			20150914				2-Neg
1076	TRUE	TRUE	4-G. Saudavel													20150920
1267	TRUE	TRUE	4-G. Saudavel													2015-03-11
549	TRUE	TRUE	4-G. Saudavel										2-Neg			2015-06-07				2-Neg
1504	TRUE	TRUE	4-G. Saudavel													2016-03-02
447	TRUE	TRUE	4-G. Saudavel										2-Neg			2015-12-06				2-Neg
1489	TRUE	FALSE	4-G. Saudavel													2016-01-02
423	TRUE	TRUE	4-G. Saudavel										2-Neg			20150529				2-Neg
333	TRUE	TRUE	4-G. Saudavel													2015-08-05
1339	TRUE	TRUE	4-G. Saudavel													20151117
PT6	FALSE	FALSE	1-Paciente MH	6-Ens. Med. completo	1-Branca	10	6-VV	2-MB	0-grau zero		1-Positivo						1-Cura	2014-01-09	1
1434	TRUE	FALSE	1-Paciente MH	5-Ens. Med. Incompl	4-Parda		2-TT	1-PB	1-Grau I				2-Neg	2-Neg		20151116				2-Neg
707	TRUE	TRUE	1-Paciente MH		4-Parda	7	4-DD	2-MB	1-Grau I		3-Nao realizado		1-Pos	2-Neg		2015-05-08				1-Pos
541	TRUE	TRUE	4-G. Saudavel										2-Neg			2015-01-07				2-Neg
109	TRUE	TRUE	1-Paciente MH	0-Analfabeto		0	6-VV	2-MB	1-Grau I		2-Negativo		2-Neg	2-Neg		20140827				1-Pos
PT12	FALSE	FALSE	1-Paciente MH																1
1350	TRUE	TRUE	4-G. Saudavel													20151118
PT93	TRUE	FALSE	1-Paciente MH	6-Ens. Med. completo	4-Parda	1	2-TT	1-PB	0-grau zero		2-Negativo					2015-05-02	1-Cura	2015-07-05	1
939	TRUE	TRUE	4-G. Saudavel										1-Pos			2015-11-09				2-Neg
PT152	TRUE	FALSE	1-Paciente MH	6-Ens. Med. completo	4-Parda	1	2-TT	1-PB	1-Grau I		2-Negativo					2015-03-08			1
1359	TRUE	TRUE	4-G. Saudavel													20151119
1007	TRUE	TRUE	4-G. Saudavel										2-Neg			20150921				2-Neg
PT15	TRUE	FALSE	1-Paciente MH	3-5 a 9 serie incompl		3	4-DD	2-MB	2-Grau II		2-Negativo					20150213	1-Cura	20150513	1
1366	TRUE	TRUE	4-G. Saudavel													20151119
1485	TRUE	TRUE	4-G. Saudavel													2016-01-02
PT75	TRUE	FALSE	1-Paciente MH													2015-09-01			1
1488	TRUE	TRUE	4-G. Saudavel													2016-01-02
95	FALSE	FALSE	1-Paciente MH	1-1 a 4 serie incompl			1-I	1-PB	0-grau zero		2-Negativo					2014-05-08
813	TRUE	TRUE	4-G. Saudavel										2-Neg			20150824				2-Neg
1558	TRUE	FALSE	1-Paciente MH	0-Analfabeto	4-Parda	10	6-VV	2-MB	0-grau zero		1-Positivo	2		1-Pos	2	2016-05-05
552	TRUE	TRUE	4-G. Saudavel										2-Neg			2015-06-07				2-Neg
779	TRUE	TRUE	4-G. Saudavel										2-Neg			20150819				2-Neg
435	FALSE	FALSE	1-Paciente MH		4-Parda	4	4-DD	2-MB	1-Grau I		3-Nao realizado
PT167	TRUE	FALSE	1-Paciente MH		4-Parda	4	4-DD	2-MB	1-Grau I		2-Negativo					2015-01-10			1
1392	TRUE	FALSE	4-G. Saudavel													2015-01-12
1285	TRUE	TRUE	4-G. Saudavel													2015-05-11
508	TRUE	TRUE	4-G. Saudavel										1-Pos			20150624				1-Pos
667	TRUE	TRUE	4-G. Saudavel										2-Neg			2015-03-08				2-Neg
1096	TRUE	TRUE	4-G. Saudavel													2015-02-10
887	TRUE	TRUE	4-G. Saudavel										2-Neg			2015-03-09				2-Neg
74	TRUE	TRUE	1-Paciente MH	1-1 a 4 serie incompl			2-TT	2-MB	1-Grau I		2-Negativo		1-Pos	1-Pos		20140620				1-Pos
PT136	FALSE	FALSE	1-Paciente MH	3-5 a 9 serie incompl	1-Branca	1	2-TT	1-PB	0-grau zero								1-Cura	20150626	1
PT38	TRUE	FALSE	1-Paciente MH		4-Parda	2	4-DD	2-MB	0-grau zero		2-Negativo					20141030	1-Cura	20141229	1
317	TRUE	TRUE	4-G. Saudavel													2015-07-05
1176	TRUE	TRUE	4-G. Saudavel													20151019
1050	TRUE	TRUE	4-G. Saudavel													20150928
482	TRUE	TRUE	4-G. Saudavel										2-Neg			20150622				2-Neg
2	TRUE	FALSE	1-Paciente MH	6-Ens. Med. completo	2-Preta	2	3-DT	2-MB	0-grau zero	1-Caso Novo	2-Negativo			1-Pos		20140318
802	TRUE	TRUE	1-Paciente MH		1-Branca	9	4-DD	2-MB	1-Grau I		2-Negativo		1-Pos	1-Pos		20150824				1-Pos
PT160	FALSE	FALSE	1-Paciente MH		1-Branca	9	4-DD	2-MB	1-Grau I		2-Negativo								1
757	TRUE	TRUE	4-G. Saudavel										2-Neg			20150814				2-Neg
1016	TRUE	TRUE	4-G. Saudavel										1-Pos			20150922				1-Pos
832	TRUE	TRUE	4-G. Saudavel										2-Neg			20150825				1-Pos
190	FALSE	FALSE	1-Paciente MH	9-Ignorado	4-Parda	10	4-DD	2-MB	0-grau zero		2-Negativo					20141119
1239	TRUE	TRUE	4-G. Saudavel													20151023
PT46	FALSE	FALSE	1-Paciente MH																1
820	TRUE	TRUE	4-G. Saudavel										2-Neg			20150824				1-Pos
401	TRUE	TRUE	4-G. Saudavel													20150520
408	TRUE	TRUE	4-G. Saudavel													20150525
174	TRUE	TRUE	1-Paciente MH	6-Ens. Med. completo	4-Parda	15	6-VV	2-MB	2-Grau II		1-Positivo	4.5	1-Pos	1-Pos	4.5	2014-10-11				1-Pos
158	TRUE	TRUE	1-Paciente MH				6-VV	2-MB	1-Grau I		1-Positivo	4.75	1-Pos	1-Pos	5	20141013				1-Pos
445	FALSE	TRUE	4-G. Saudavel										2-Neg			2015-11-06				2-Neg
PT162	TRUE	TRUE	1-Paciente MH													20150928			1
1060	TRUE	TRUE	4-G. Saudavel													20150928
687	TRUE	TRUE	4-G. Saudavel										1-Pos			2015-04-08				2-Neg
771	TRUE	TRUE	4-G. Saudavel										2-Neg			20150818				2-Neg
PT21	TRUE	FALSE	1-Paciente MH		2-Preta	1	2-TT	1-PB	0-grau zero		2-Negativo					2014-02-12	1-Cura	2015-09-03	1
638	TRUE	TRUE	4-G. Saudavel										2-Neg			20150722				2-Neg
218	TRUE	TRUE	1-Paciente MH	7-Educ. Superior incompl	4-Parda	2	2-TT	1-PB	0-grau zero		2-Negativo		2-Neg			20141229				1-Pos
567	TRUE	TRUE	4-G. Saudavel										2-Neg			2015-08-07				2-Neg
PT22	FALSE	FALSE	1-Paciente MH	8-Educ. Superior completo	4-Parda	1	1-I	1-PB	0-grau zero		2-Negativo						1-Cura	20140730	1
1185	TRUE	TRUE	4-G. Saudavel													20151019
960	TRUE	TRUE	4-G. Saudavel										2-Neg			20150915				1-Pos
308	TRUE	TRUE	4-G. Saudavel													2015-06-05
13	TRUE	FALSE	1-Paciente MH	6-Ens. Med. completo	4-Parda	1	2-TT	1-PB	0-grau zero	1-Caso Novo	2-Negativo			2-Neg		2014-04-04		20141114
42	TRUE	FALSE	1-Paciente MH	2-4 serie completa		1	1-I	1-PB	0-grau zero		2-Negativo			2-Neg		2014-05-05
PT59	TRUE	FALSE	1-Paciente MH		1-Branca		4-DD	1-PB	0-grau zero							2014-03-12	1-Cura	20150624	1
1078	TRUE	TRUE	4-G. Saudavel													2015-01-10
PT98	FALSE	FALSE	1-Paciente MH		2-Preta		6-VV	2-MB	0-grau zero										1
1240	TRUE	TRUE	4-G. Saudavel													20151023
669	TRUE	TRUE	4-G. Saudavel										2-Neg			2015-03-08				2-Neg
915	TRUE	TRUE	4-G. Saudavel										2-Neg			2015-09-09				2-Neg
1000	TRUE	TRUE	4-G. Saudavel										1-Pos			20150921				1-Pos
1169	TRUE	TRUE	1-Paciente MH	3-5 a 9 serie incompl	4-Parda	1	1-I	1-PB	0-grau zero		2-Negativo		2-Neg							2-Neg
806	TRUE	TRUE	4-G. Saudavel										1-Pos			20150824				2-Neg
52	TRUE	FALSE	1-Paciente MH			0	1-I	1-PB	0-grau zero		2-Negativo			2-Neg		20140516
1090	TRUE	TRUE	4-G. Saudavel													2015-02-10
1352	TRUE	TRUE	4-G. Saudavel													20151118
1292	TRUE	TRUE	4-G. Saudavel													2015-09-11
1156	TRUE	TRUE	4-G. Saudavel													20151014
819	TRUE	TRUE	4-G. Saudavel										2-Neg			20150824				2-Neg
378	TRUE	TRUE	4-G. Saudavel													20150514
902	TRUE	TRUE	4-G. Saudavel										2-Neg			2015-08-09				2-Neg
1560	TRUE	FALSE	1-Paciente MH	6-Ens. Med. completo	4-Parda	5	4-DD	2-MB	0-grau zero		2-Negativo			1-Pos		20160516
1276	TRUE	TRUE	1-Paciente MH	4-Ens. Fund. completo	4-Parda	1	1-I	1-PB	0-grau zero		2-Negativo		1-Pos			2015-03-11				1-Pos
421	TRUE	TRUE	4-G. Saudavel										2-Neg			20150529				2-Neg
345	TRUE	TRUE	4-G. Saudavel													2015-11-05
672	TRUE	TRUE	4-G. Saudavel										2-Neg			2015-03-08				2-Neg
1493	TRUE	TRUE	4-G. Saudavel													2016-02-02
1362	TRUE	TRUE	4-G. Saudavel													20151119
845	TRUE	TRUE	4-G. Saudavel										1-Pos			20150825				1-Pos
PT66	TRUE	FALSE	1-Paciente MH	8-Educ. Superior completo	1-Branca	10	4-DD	2-MB	0-grau zero		2-Negativo					20141217	1-Cura	20150126	1
1036	TRUE	TRUE	4-G. Saudavel													20150924
838	TRUE	TRUE	4-G. Saudavel										2-Neg			20150825				2-Neg
1097	TRUE	TRUE	4-G. Saudavel													2015-02-10
994	TRUE	TRUE	4-G. Saudavel										2-Neg			20150918				1-Pos
952	TRUE	TRUE	4-G. Saudavel										2-Neg			20150914				2-Neg
1073	TRUE	TRUE	4-G. Saudavel													20150930
826	TRUE	TRUE	4-G. Saudavel										1-Pos			20150824				1-Pos
1079	TRUE	TRUE	4-G. Saudavel													2015-01-10
279	TRUE	TRUE	1-Paciente MH				4-DD	2-MB			2-Negativo		1-Pos			20150318				1-Pos
1139	TRUE	TRUE	4-G. Saudavel													2015-09-10
555	TRUE	TRUE	4-G. Saudavel										1-Pos			2015-06-07				1-Pos
930	TRUE	TRUE	4-G. Saudavel										2-Neg			2015-10-09				2-Neg
384	TRUE	TRUE	4-G. Saudavel													20150518
PT179	TRUE	FALSE	1-Paciente MH		4-Parda	1	4-DD	2-MB	1-Grau I		2-Negativo					2015-10-11			1
1043	TRUE	TRUE	4-G. Saudavel													20150925
869	TRUE	TRUE	1-Paciente MH	1-1 a 4 serie incompl	4-Parda	1	2-TT	1-PB	0-grau zero		2-Negativo		2-Neg			2015-04-09				2-Neg
1068	TRUE	TRUE	4-G. Saudavel													20150929
1309	TRUE	TRUE	4-G. Saudavel													2015-10-11
1165	TRUE	TRUE	4-G. Saudavel													20151016
696	TRUE	TRUE	4-G. Saudavel										2-Neg			2015-05-08				2-Neg
456	TRUE	TRUE	4-G. Saudavel										2-Neg			20150615				2-Neg
104	FALSE	FALSE	1-Paciente MH	6-Ens. Med. completo		10	4-DD	2-MB			2-Negativo					20140818
460	TRUE	TRUE	4-G. Saudavel										2-Neg			20150615				2-Neg
1293	TRUE	TRUE	4-G. Saudavel													2015-09-11
818	TRUE	TRUE	4-G. Saudavel										2-Neg			20150824				2-Neg
743	TRUE	TRUE	4-G. Saudavel										2-Neg			2015-11-08				2-Neg
984	TRUE	TRUE	4-G. Saudavel										2-Neg			20150918				2-Neg
315	TRUE	TRUE	4-G. Saudavel													2015-07-05
1124	TRUE	TRUE	4-G. Saudavel													2015-08-10
713	TRUE	TRUE	4-G. Saudavel													2015-06-08
1012	TRUE	TRUE	4-G. Saudavel										1-Pos			20150922				2-Neg
268	TRUE	TRUE	1-Paciente MH	6-Ens. Med. completo	2-Preta	20	2-TT	2-MB	2-Grau II		1-Positivo	3.5	1-Pos		3	2015-10-03				1-Pos
113	FALSE	FALSE	1-Paciente MH	3-5 a 9 serie incompl		2	2-TT	1-PB			2-Negativo					2014-02-09
180	TRUE	TRUE	1-Paciente MH	3-5 a 9 serie incompl	3-Amarela	1	1-I	1-PB	0-grau zero		2-Negativo		1-Pos	2-Neg		2014-11-11				2-Neg
298	TRUE	TRUE	1-Paciente MH	9-Ignorado	1-Branca	5	4-DD	2-MB	0-grau zero		2-Negativo		1-Pos			2015-08-04				2-Neg
432	TRUE	TRUE	1-Paciente MH	1-1 a 4 serie incompl	1-Branca	5	1-I	1-PB	0-grau zero		2-Negativo		1-Pos			2015-10-06				1-Pos
PT86	TRUE	FALSE	1-Paciente MH													20150128			1
84	TRUE	TRUE	1-Paciente MH	3-5 a 9 serie incompl			6-VV	2-MB	1-Grau I		1-Positivo	4	1-Pos	1-Pos	4.5	2014-11-07				1-Pos
1075	TRUE	TRUE	4-G. Saudavel													20150930
756	TRUE	TRUE	4-G. Saudavel										2-Neg			20150813				2-Neg
1328	FALSE	FALSE	1-Paciente MH	1-1 a 4 serie incompl	4-Parda	1	1-I	1-PB	0-grau zero							20151113
677	TRUE	TRUE	4-G. Saudavel										2-Neg			2015-03-08				2-Neg
569	TRUE	TRUE	4-G. Saudavel										2-Neg			2015-08-07				1-Pos
706	TRUE	TRUE	4-G. Saudavel													2015-05-08
PT18	FALSE	FALSE	1-Paciente MH	5-Ens. Med. Incompl	4-Parda	2	2-TT	1-PB	1-Grau I		2-Negativo						1-Cura	2014-01-09	1
738	TRUE	TRUE	4-G. Saudavel										2-Neg			2015-10-08				2-Neg
917	TRUE	TRUE	4-G. Saudavel										2-Neg			2015-09-09				2-Neg
824	TRUE	TRUE	4-G. Saudavel										1-Pos			20150824				2-Neg
574	TRUE	TRUE	4-G. Saudavel										2-Neg			20150714				2-Neg
912	TRUE	TRUE	4-G. Saudavel										2-Neg			2015-09-09				1-Pos
1320	TRUE	TRUE	1-Paciente MH		4-Parda	5	6-VV	2-MB	0-grau zero		1-Positivo	3.5	1-Pos		3.5	2015-12-11				1-Pos
828	TRUE	TRUE	4-G. Saudavel										2-Neg			20150824				2-Neg
768	TRUE	TRUE	4-G. Saudavel										2-Neg			20150814				1-Pos
PT81	TRUE	FALSE	1-Paciente MH	3-5 a 9 serie incompl	4-Parda	6	4-DD	2-MB	1-Grau I		2-Negativo					20150119	1-Cura	20130319	1
1263	TRUE	TRUE	1-Paciente MH			15	6-VV	2-MB	0-grau zero		1-Positivo	2.25	1-Pos		0	2015-03-11				1-Pos
PT165	TRUE	FALSE	1-Paciente MH	3-5 a 9 serie incompl	4-Parda	0	4-DD	2-MB	1-Grau I		2-Negativo					20150930			1
307	TRUE	TRUE	1-Paciente MH	6-Ens. Med. completo	4-Parda		6-VV	2-MB	1-Grau I	1-Caso Novo	1-Positivo	5	1-Pos		5					1-Pos
177	TRUE	TRUE	1-Paciente MH	3-5 a 9 serie incompl	4-Parda	2	1-I	1-PB	1-Grau I		2-Negativo		1-Pos	2-Neg		2014-11-11				2-Neg
777	TRUE	TRUE	4-G. Saudavel										2-Neg			20150819				2-Neg
621	TRUE	TRUE	4-G. Saudavel										2-Neg			20150720				2-Neg
1003	TRUE	TRUE	4-G. Saudavel										2-Neg			20150921				2-Neg
1441	TRUE	TRUE	4-G. Saudavel													20160128
971	TRUE	TRUE	4-G. Saudavel										2-Neg			20150916				2-Neg
674	TRUE	TRUE	4-G. Saudavel										2-Neg			2015-03-08				2-Neg
896	TRUE	TRUE	4-G. Saudavel										2-Neg			2015-04-09				2-Neg
466	TRUE	TRUE	4-G. Saudavel										2-Neg			20150618				2-Neg
PT99	TRUE	FALSE	1-Paciente MH		2-Preta	1	4-DD	1-PB	2-Grau II							2015-11-02	1-Cura	2015-09-04	1
Pt97	FALSE	FALSE	1-Paciente MH	0-Analfabeto	4-Parda	10	4-DD	2-MB	1-Grau I		1-Positivo						1-Cura	20140522	1
524	TRUE	TRUE	4-G. Saudavel										2-Neg			20150629				2-Neg
PT150	FALSE	FALSE	1-Paciente MH																1
1403	TRUE	TRUE	4-G. Saudavel													2015-03-12
1235	TRUE	TRUE	4-G. Saudavel													20151023
905	TRUE	TRUE	4-G. Saudavel										2-Neg			2015-08-09				2-Neg
827	TRUE	TRUE	4-G. Saudavel										2-Neg			20150824				2-Neg
1334	TRUE	TRUE	4-G. Saudavel													20151116
1465	TRUE	TRUE	1-Paciente MH	3-5 a 9 serie incompl	2-Preta		2-TT	1-PB	0-grau zero		2-Negativo		2-Neg			20160130				2-Neg
1490	TRUE	TRUE	4-G. Saudavel													2016-02-02
538	TRUE	TRUE	4-G. Saudavel										1-Pos			2015-01-07				2-Neg
1153	TRUE	TRUE	4-G. Saudavel													20151014
548	TRUE	TRUE	4-G. Saudavel										2-Neg			2015-06-07				2-Neg
203	TRUE	TRUE	1-Paciente MH	1-1 a 4 serie incompl	4-Parda	1	2-TT	1-PB	0-grau zero		2-Negativo		1-Pos			2014-10-12				2-Neg
PT90	TRUE	FALSE	1-Paciente MH	4-Ens. Fund. completo	4-Parda	10	6-VV	2-MB	0-grau zero		1-Positivo					2015-03-02			1
1282	TRUE	TRUE	4-G. Saudavel													2015-04-11
472	TRUE	TRUE	4-G. Saudavel										2-Neg			20150618				2-Neg
846	TRUE	TRUE	4-G. Saudavel										2-Neg			20150825				2-Neg
908	TRUE	TRUE	4-G. Saudavel										2-Neg			2015-09-09				1-Pos
PT169	TRUE	FALSE	1-Paciente MH	3-5 a 9 serie incompl	4-Parda	10	6-VV	2-MB	2-Grau II							2015-05-10			1
1464	TRUE	TRUE	1-Paciente MH		4-Parda	18	4-DD	2-MB	2-Grau II		2-Negativo		1-Pos			20160130				1-Pos
1503	TRUE	TRUE	4-G. Saudavel													2016-02-02
73	FALSE	FALSE	1-Paciente MH	1-1 a 4 serie incompl		2	3-DT	2-MB	0-grau zero		2-Negativo					20140616
695	TRUE	TRUE	4-G. Saudavel										1-Pos			2015-04-08				1-Pos
20	TRUE	FALSE	1-Paciente MH	4-Ens. Fund. completo		1	3-DT	1-PB	1-Grau I	1-Caso Novo	2-Negativo			2-Neg		20140415
117	TRUE	TRUE	1-Paciente MH	1-1 a 4 serie incompl		10	4-DD	2-MB	1-Grau I		2-Negativo		1-Pos	1-Pos		2014-03-09				1-Pos
919	TRUE	TRUE	1-Paciente MH		4-Parda	20	4-DD	2-MB	1-Grau I		2-Negativo		1-Pos			2015-09-09				1-Pos
511	TRUE	TRUE	4-G. Saudavel										1-Pos			20150624				2-Neg
PT134	TRUE	FALSE	1-Paciente MH	6-Ens. Med. completo	4-Parda		6-VV	2-MB	0-grau zero		1-Positivo					20150430			1
6	FALSE	FALSE	1-Paciente MH	7-Educ. Superior incompl	3-Amarela	4	3-DT	2-MB	0-grau zero	1-Caso Novo	1-Positivo	4.25			5	20140320
PT57	TRUE	FALSE	1-Paciente MH		4-Parda	1	4-DD	2-MB	0-grau zero		2-Negativo					2014-01-12	1-Cura	20150714	1
791	TRUE	TRUE	4-G. Saudavel										1-Pos			20150821				1-Pos
118	FALSE	FALSE	1-Paciente MH			1	1-I	1-PB	0-grau zero		2-Negativo					2014-03-09
834	TRUE	TRUE	4-G. Saudavel										2-Neg			20150825				2-Neg
697	TRUE	TRUE	4-G. Saudavel										2-Neg			2015-06-08				2-Neg
76	TRUE	FALSE	1-Paciente MH	0-Analfabeto		1	4-DD	2-MB	1-Grau I		2-Negativo			1-Pos		20140623
PT128	TRUE	FALSE	1-Paciente MH	5-Ens. Med. Incompl	4-Parda	10	6-VV	2-MB			1-Positivo					2015-07-04			1
420	TRUE	TRUE	4-G. Saudavel										2-Neg			20150528				2-Neg
720	TRUE	TRUE	4-G. Saudavel										2-Neg			2015-07-08				2-Neg
1525	TRUE	TRUE	1-Paciente MH	3-5 a 9 serie incompl	4-Parda	1	2-TT	1-PB	0-grau zero		2-Negativo		2-Neg			20160322				2-Neg
1271	TRUE	TRUE	4-G. Saudavel													2015-03-11
781	TRUE	TRUE	4-G. Saudavel										2-Neg			20150819				1-Pos
794	TRUE	TRUE	4-G. Saudavel										1-Pos			20150821				1-Pos
105	TRUE	TRUE	1-Paciente MH	6-Ens. Med. completo		2	1-I	1-PB	0-grau zero		2-Negativo		2-Neg	2-Neg		2014-12-08				2-Neg
575	TRUE	TRUE	4-G. Saudavel										2-Neg			20150714				2-Neg
1288	TRUE	TRUE	4-G. Saudavel													2015-05-11
879	TRUE	TRUE	4-G. Saudavel										2-Neg			2015-02-09				1-Pos
874	TRUE	TRUE	4-G. Saudavel										2-Neg			2015-02-09				2-Neg
87	FALSE	FALSE	1-Paciente MH	0-Analfabeto		6	4-DD	2-MB	1-Grau I		2-Negativo					20140722
1133	TRUE	TRUE	4-G. Saudavel													2015-09-10
950	TRUE	TRUE	4-G. Saudavel										1-Pos			20150914				1-Pos
127	TRUE	TRUE	1-Paciente MH	8-Educ. Superior completo	4-Parda	4	2-TT	2-MB	0-grau zero		3-Nao realizado		1-Pos	2-Neg		20140916				1-Pos
1343	TRUE	TRUE	4-G. Saudavel													20151117
PT172	TRUE	FALSE	1-Paciente MH	6-Ens. Med. completo	4-Parda	10	4-DD	2-MB	1-Grau I		1-Positivo					20151020	3-Transf. OM	20150120	1
514	TRUE	TRUE	1-Paciente MH		4-Parda	0	6-VV	2-MB	1-Grau I		1-Positivo	4.75	1-Pos		4.5	20150716				1-Pos
230	TRUE	TRUE	1-Paciente MH	6-Ens. Med. completo	4-Parda	10	4-DD	2-MB	1-Grau I		1-Positivo	1.5	1-Pos			2015-12-01				1-Pos
173	TRUE	TRUE	1-Paciente MH	6-Ens. Med. completo		1	2-TT	1-PB	0-grau zero		2-Negativo		1-Pos	2-Neg		2014-12-11				1-Pos
1213	TRUE	TRUE	4-G. Saudavel													20151022
883	TRUE	TRUE	4-G. Saudavel										1-Pos			2015-03-09				2-Neg
PT121	TRUE	FALSE	1-Paciente MH	3-5 a 9 serie incompl	4-Parda		4-DD	2-MB	1-Grau I		2-Negativo					20150331	1-Cura	20151019	1
366	TRUE	TRUE	4-G. Saudavel													20150513
636	TRUE	TRUE	4-G. Saudavel										2-Neg			20150721				2-Neg
323	TRUE	FALSE	1-Paciente MH	9-Ignorado	4-Parda	1	1-I	1-PB	0-grau zero	1-Caso Novo	2-Negativo		2-Neg							2-Neg
778	TRUE	TRUE	4-G. Saudavel										2-Neg			20150819				2-Neg
1002	TRUE	TRUE	4-G. Saudavel										1-Pos			20150921				1-Pos
1557	TRUE	TRUE	1-Paciente MH	0-Analfabeto	4-Parda	10	4-DD	2-MB	0-grau zero		1-Positivo	1.25	1-Pos		2	2016-12-05				1-Pos
473	TRUE	TRUE	4-G. Saudavel										1-Pos			20150618				1-Pos
PT19	FALSE	FALSE	1-Paciente MH	0-Analfabeto	1-Branca	1	4-DD	2-MB	1-Grau I		2-Negativo								1
PT126	TRUE	FALSE	1-Paciente MH	6-Ens. Med. completo	4-Parda	10	6-VV	2-MB	1-Grau I		1-Positivo					2015-07-04			1
769	TRUE	TRUE	4-G. Saudavel										1-Pos			20150814				1-Pos
714	TRUE	TRUE	4-G. Saudavel										2-Neg			2015-06-08				2-Neg
1148	TRUE	TRUE	4-G. Saudavel													20151013
1319	TRUE	TRUE	4-G. Saudavel													2015-11-11
587	TRUE	TRUE	4-G. Saudavel										2-Neg			20150714				2-Neg
PT83	TRUE	FALSE	1-Paciente MH		4-Parda	3	4-DD	2-MB	0-grau zero		2-Negativo					20150126	1-Cura	20150214	1
1039	TRUE	TRUE	4-G. Saudavel													20150925
403	FALSE	FALSE	1-Paciente MH	6-Ens. Med. completo	4-Parda	10	4-DD	2-MB		1-Caso Novo	2-Negativo
PT158	TRUE	FALSE	1-Paciente MH	6-Ens. Med. completo	4-Parda	10	4-DD	2-MB	0-grau zero		2-Negativo					20150814			1
1322	TRUE	TRUE	4-G. Saudavel													2015-12-11
455	TRUE	TRUE	1-Paciente MH	9-Ignorado	4-Parda		6-VV	2-MB	0-grau zero		1-Positivo	4.75	1-Pos		5	20150616				1-Pos
244	TRUE	TRUE	1-Paciente MH	8-Educ. Superior completo	4-Parda	1	2-TT	1-PB	0-grau zero		2-Negativo		1-Pos			20150128				1-Pos
82	TRUE	TRUE	1-Paciente MH	0-Analfabeto		30	6-VV	2-MB	1-Grau I		1-Positivo	5	1-Pos	1-Pos	4.5	2014-07-07				1-Pos
1207	TRUE	TRUE	4-G. Saudavel													20151021
968	TRUE	TRUE	4-G. Saudavel										2-Neg			20150916				2-Neg
495	TRUE	TRUE	4-G. Saudavel										1-Pos			20150623				1-Pos
1230	TRUE	TRUE	4-G. Saudavel													20151023
PT40	FALSE	FALSE	1-Paciente MH	6-Ens. Med. completo	4-Parda	10	4-DD	2-MB	2-Grau II								1-Cura	2015-05-08	1
419	TRUE	TRUE	4-G. Saudavel										2-Neg			20150528				2-Neg
1054	TRUE	TRUE	4-G. Saudavel													20150928
783	TRUE	TRUE	4-G. Saudavel										2-Neg			20150819				2-Neg
362	TRUE	TRUE	4-G. Saudavel
1085	TRUE	TRUE	4-G. Saudavel													2015-01-10
318	TRUE	TRUE	4-G. Saudavel													2015-07-05
1178	TRUE	TRUE	4-G. Saudavel													20151019
1254	TRUE	TRUE	4-G. Saudavel													20151029
314	TRUE	TRUE	4-G. Saudavel													2015-07-05
1307	TRUE	TRUE	4-G. Saudavel													2015-10-11
1011	TRUE	TRUE	4-G. Saudavel										2-Neg			20150922				1-Pos
407	TRUE	TRUE	4-G. Saudavel													20150525
PT34	TRUE	FALSE	1-Paciente MH	8-Educ. Superior completo	4-Parda	10	4-DD	2-MB	2-Grau II		2-Negativo					20141216			1
188	FALSE	FALSE	1-Paciente MH	1-1 a 4 serie incompl		10	6-VV	2-MB	2-Grau II		1-Positivo	4.75			5	20141118
277	TRUE	TRUE	1-Paciente MH								2-Negativo		2-Neg			2015-11-02				2-Neg
PT141	TRUE	TRUE	1-Paciente MH	6-Ens. Med. completo	4-Parda	1	2-TT	1-PB	0-grau zero		2-Negativo					20150715	1-Cura	20150913	1
1195	TRUE	TRUE	4-G. Saudavel													20151020
867	TRUE	TRUE	4-G. Saudavel										1-Pos			2015-01-09				1-Pos
1338	TRUE	TRUE	4-G. Saudavel													20151117
703	TRUE	TRUE	4-G. Saudavel										2-Neg			2015-05-08				2-Neg
354	TRUE	TRUE	4-G. Saudavel
PT186	TRUE	FALSE	1-Paciente MH	3-5 a 9 serie incompl	4-Parda	2	1-I	1-PB	0-grau zero		2-Negativo					20160126			1
980	TRUE	TRUE	4-G. Saudavel										2-Neg			20150917				2-Neg
1191	TRUE	TRUE	4-G. Saudavel													20151020
852	TRUE	TRUE	4-G. Saudavel										2-Neg			20150831				2-Neg
691	TRUE	TRUE	4-G. Saudavel										1-Pos			2015-04-08				1-Pos
840	TRUE	TRUE	4-G. Saudavel										2-Neg			20150825				2-Neg
491	TRUE	TRUE	4-G. Saudavel										1-Pos			20150622				1-Pos
938	TRUE	TRUE	4-G. Saudavel										1-Pos			2015-11-09				1-Pos
1208	TRUE	TRUE	4-G. Saudavel													20151021
551	TRUE	TRUE	4-G. Saudavel										2-Neg			2015-06-07				1-Pos
88	TRUE	TRUE	1-Paciente MH	1-1 a 4 serie incompl			5-DV	2-MB	0-grau zero		1-Positivo	2.5	1-Pos	1-Pos	2	20140724				1-Pos
590	TRUE	TRUE	4-G. Saudavel										1-Pos			20150714				1-Pos
316	TRUE	TRUE	4-G. Saudavel													2015-07-05
858	TRUE	TRUE	4-G. Saudavel										2-Neg			20150831				2-Neg
97	TRUE	TRUE	1-Paciente MH	1-1 a 4 serie incompl		0	1-I	2-MB	0-grau zero		2-Negativo		1-Pos	1-Pos		2014-06-08				1-Pos
167	TRUE	TRUE	1-Paciente MH	1-1 a 4 serie incompl		1	2-TT	1-PB	0-grau zero		2-Negativo		2-Neg	2-Neg		2014-04-11				2-Neg
762	TRUE	TRUE	4-G. Saudavel										1-Pos			20150814				2-Neg
37	TRUE	FALSE	1-Paciente MH			2	2-TT	1-PB	0-grau zero	1-Caso Novo	2-Negativo			2-Neg		2014-06-05
1092	TRUE	TRUE	4-G. Saudavel													2015-02-10
1181	TRUE	TRUE	4-G. Saudavel													20151019
561	TRUE	TRUE	4-G. Saudavel										2-Neg			2015-06-07				2-Neg
664	TRUE	TRUE	4-G. Saudavel										2-Neg			2015-03-08				1-Pos
1071	TRUE	TRUE	4-G. Saudavel													20150930
1053	TRUE	TRUE	4-G. Saudavel													20150928
1422	TRUE	TRUE	4-G. Saudavel													2015-11-12
736	TRUE	TRUE	4-G. Saudavel										2-Neg			2015-10-08				2-Neg
821	TRUE	TRUE	4-G. Saudavel										2-Neg			20150824				2-Neg
836	TRUE	TRUE	4-G. Saudavel										2-Neg			20150825				2-Neg
310	TRUE	TRUE	4-G. Saudavel													2015-06-05
331	TRUE	TRUE	4-G. Saudavel													2015-08-05
PT189	TRUE	FALSE	1-Paciente MH	6-Ens. Med. completo	4-Parda	0	4-DD	2-MB	0-grau zero		1-Positivo					20160216			1
1087	TRUE	TRUE	4-G. Saudavel													2015-01-10
1379	TRUE	TRUE	4-G. Saudavel													20151124
686	TRUE	TRUE	4-G. Saudavel										1-Pos			2015-04-08				2-Neg
793	TRUE	TRUE	4-G. Saudavel										1-Pos			20150821				1-Pos
251	TRUE	TRUE	1-Paciente MH	3-5 a 9 serie incompl	4-Parda	1	4-DD	2-MB	0-grau zero		1-Positivo	0.25	2-Neg		0	2015-05-02				2-Neg
1481	TRUE	TRUE	4-G. Saudavel													2016-01-02
850	TRUE	TRUE	4-G. Saudavel										1-Pos			20150831				1-Pos
1336	TRUE	TRUE	4-G. Saudavel													20151117
440	TRUE	TRUE	4-G. Saudavel										1-Pos			2015-10-06				1-Pos
PT170	TRUE	FALSE	1-Paciente MH	3-5 a 9 serie incompl	4-Parda	1	2-TT	1-PB	1-Grau I		2-Negativo					2015-08-10			1
929	TRUE	TRUE	4-G. Saudavel										2-Neg			2015-10-09				2-Neg
764	TRUE	TRUE	4-G. Saudavel										2-Neg			20150814				2-Neg
705	TRUE	TRUE	4-G. Saudavel													2015-05-08
857	TRUE	TRUE	4-G. Saudavel										2-Neg			20150831				2-Neg
598	TRUE	TRUE	4-G. Saudavel										2-Neg			20150716				1-Pos
1438	TRUE	TRUE	1-Paciente MH	3-5 a 9 serie incompl	4-Parda	5	2-TT	2-MB	0-grau zero		2-Negativo		2-Neg			2016-11-02				2-Neg
999	TRUE	TRUE	4-G. Saudavel										1-Pos			20150921				2-Neg
PT155	TRUE	FALSE	1-Paciente MH	5-Ens. Med. Incompl	1-Branca	15	4-DD	2-MB	1-Grau I		1-Positivo					2015-07-08			1
121	TRUE	TRUE	1-Paciente MH	6-Ens. Med. completo	4-Parda		6-VV	2-MB	1-Grau I		1-Positivo	4.25	1-Pos	1-Pos	4	2014-08-09				1-Pos
507	TRUE	TRUE	4-G. Saudavel										2-Neg			20150624				2-Neg
99	TRUE	TRUE	1-Paciente MH	8-Educ. Superior completo		4	4-DD	2-MB	1-Grau I		2-Negativo		1-Pos	1-Pos		2014-08-08				1-Pos
PT138	FALSE	FALSE	1-Paciente MH	6-Ens. Med. completo	4-Parda	1		1-PB	0-grau zero								1-Cura	20150819	1
464	TRUE	TRUE	4-G. Saudavel										1-Pos			20150618				1-Pos
1281	TRUE	TRUE	4-G. Saudavel													2015-04-11
907	TRUE	TRUE	4-G. Saudavel										1-Pos			2015-09-09				1-Pos
684	TRUE	TRUE	4-G. Saudavel										2-Neg			2015-04-08				2-Neg
1515	TRUE	TRUE	4-G. Saudavel													2016-03-02
1283	TRUE	TRUE	4-G. Saudavel													2015-04-11
1072	TRUE	TRUE	4-G. Saudavel													20150930
1008	TRUE	TRUE	4-G. Saudavel										2-Neg			20150921				1-Pos
658	TRUE	TRUE	4-G. Saudavel										2-Neg			2015-03-08				2-Neg
701	TRUE	TRUE	4-G. Saudavel										2-Neg			2015-05-08				2-Neg
991	TRUE	TRUE	4-G. Saudavel										1-Pos			20150918				1-Pos
637	TRUE	TRUE	4-G. Saudavel										2-Neg			20150722				2-Neg
213	FALSE	TRUE	1-Paciente MH	3-5 a 9 serie incompl	4-Parda	1	1-I	1-PB	0-grau zero		2-Negativo		2-Neg			20141217				2-Neg
429	TRUE	TRUE	1-Paciente MH	9-Ignorado		4	4-DD	2-MB	1-Grau I		2-Negativo		2-Neg			2015-09-06				2-Neg
602	TRUE	TRUE	4-G. Saudavel										2-Neg			20150716				2-Neg
1119	TRUE	TRUE	4-G. Saudavel													2015-08-10
1353	TRUE	TRUE	4-G. Saudavel													20151118
719	TRUE	TRUE	4-G. Saudavel										2-Neg			2015-07-08				2-Neg
479	TRUE	TRUE	4-G. Saudavel										2-Neg			20150619				2-Neg
PT3	FALSE	FALSE	1-Paciente MH	4-Ens. Fund. completo	4-Parda	1	1-I	1-PB	0-grau zero		2-Negativo						1-Cura	2014-09-05	1
1106	TRUE	TRUE	4-G. Saudavel													2015-05-10
PT182	TRUE	FALSE	1-Paciente MH													20151124			1
1172	TRUE	TRUE	4-G. Saudavel													20151019
133	FALSE	FALSE	1-Paciente MH	9-Ignorado		2	1-I	1-PB	0-grau zero		2-Negativo					20140919
753	TRUE	TRUE	4-G. Saudavel										2-Neg			20150813				2-Neg
647	TRUE	TRUE	4-G. Saudavel										2-Neg			20150727				2-Neg
PT 01	TRUE	FALSE	1-Paciente MH	8-Educ. Superior completo	4-Parda	1	4-DD	2-MB	0-grau zero		2-Negativo					20140930	1-Cura	2015-02-05	1
1091	TRUE	TRUE	4-G. Saudavel													2015-02-10
169	TRUE	TRUE	1-Paciente MH		4-Parda	1	2-TT	2-MB	1-Grau I		2-Negativo		1-Pos	2-Neg		2014-05-11				1-Pos
PT36	FALSE	FALSE	1-Paciente MH																1
300	TRUE	TRUE	1-Paciente MH	3-5 a 9 serie incompl	1-Branca		6-VV	2-MB			1-Positivo	3.25	1-Pos		4	20150415				1-Pos
727	TRUE	TRUE	4-G. Saudavel										2-Neg			2015-10-08				2-Neg
PT107	FALSE	FALSE	1-Paciente MH																1
1499	TRUE	TRUE	4-G. Saudavel													2016-02-02
1451	TRUE	FALSE	4-G. Saudavel													20160129
PT115	TRUE	FALSE	1-Paciente MH													20150323			1
PT142	TRUE	FALSE	1-Paciente MH	3-5 a 9 serie incompl	4-Parda	10	4-DD	2-MB	1-Grau I		1-Positivo					20150715	1-Cura	20151228	1
237	FALSE	FALSE	1-Paciente MH	3-5 a 9 serie incompl	4-Parda	10	4-DD	2-MB	1-Grau I		1-Positivo	1.75			1	20150122
128	TRUE	TRUE	1-Paciente MH			5	6-VV	2-MB			1-Positivo		1-Pos	1-Pos		20140917				1-Pos
1455	TRUE	FALSE	4-G. Saudavel													20160129
921	TRUE	TRUE	4-G. Saudavel										2-Neg			2015-10-09				2-Neg
1280	TRUE	TRUE	4-G. Saudavel													2015-04-11
1327	TRUE	TRUE	4-G. Saudavel													2015-12-11
89	TRUE	TRUE	1-Paciente MH	6-Ens. Med. completo		5	3-DT	2-MB	0-grau zero		2-Negativo		1-Pos	1-Pos		20140724				1-Pos
PT177	TRUE	FALSE	1-Paciente MH	6-Ens. Med. completo	4-Parda	0	4-DD	2-MB	1-Grau I		2-Negativo					2005-10-11			1
PT69	FALSE	FALSE	1-Paciente MH																1
1221	TRUE	TRUE	4-G. Saudavel													20151022
678	TRUE	TRUE	4-G. Saudavel										2-Neg			2015-03-08				2-Neg
1483	TRUE	TRUE	4-G. Saudavel													2016-01-02
632	TRUE	TRUE	4-G. Saudavel										2-Neg			20150721				2-Neg
909	TRUE	TRUE	4-G. Saudavel										2-Neg			2015-09-09				2-Neg
441	TRUE	TRUE	4-G. Saudavel										1-Pos			2015-10-06				1-Pos
1459	TRUE	FALSE	4-G. Saudavel													20160129
1377	TRUE	TRUE	4-G. Saudavel													20151124
1216	TRUE	TRUE	4-G. Saudavel													20151022
320	TRUE	TRUE	4-G. Saudavel													2015-07-05
1052	TRUE	TRUE	4-G. Saudavel													20150928
584	TRUE	TRUE	4-G. Saudavel										2-Neg			20150714				2-Neg
1046	TRUE	TRUE	4-G. Saudavel													20150925
501	TRUE	TRUE	4-G. Saudavel										2-Neg			20150623				2-Neg
1127	TRUE	TRUE	4-G. Saudavel													2015-08-10
1062	TRUE	TRUE	4-G. Saudavel													20150929
976	TRUE	TRUE	4-G. Saudavel										2-Neg			20150917				1-Pos
996	TRUE	TRUE	4-G. Saudavel										1-Pos			20150918				1-Pos
1269	TRUE	TRUE	4-G. Saudavel													2015-03-11
437	TRUE	TRUE	4-G. Saudavel										1-Pos			2015-10-06				1-Pos
1113	TRUE	TRUE	4-G. Saudavel													2015-07-10
1114	TRUE	TRUE	4-G. Saudavel													2015-07-10
156	FALSE	FALSE	1-Paciente MH			3	4-DD	2-MB	0-grau zero		2-Negativo					2014-10-10
PT116	TRUE	FALSE	1-Paciente MH		4-Parda	3	4-DD	2-MB	0-grau zero		2-Negativo					20150323			1
986	TRUE	TRUE	4-G. Saudavel										1-Pos			20150918				2-Neg
1529	FALSE	TRUE	1-Paciente MH	3-5 a 9 serie incompl	4-Parda		4-DD	2-MB	2-Grau II		2-Negativo		2-Neg							2-Neg
1472	TRUE	TRUE	1-Paciente MH	3-5 a 9 serie incompl	4-Parda		4-DD	2-MB	2-Grau II		2-Negativo		2-Neg			20160130				2-Neg
790	TRUE	TRUE	4-G. Saudavel										2-Neg			20150821				2-Neg
1135	TRUE	TRUE	4-G. Saudavel													2015-09-10
367	TRUE	TRUE	4-G. Saudavel													20150513
710	TRUE	TRUE	4-G. Saudavel										2-Neg			2015-06-08				2-Neg
469	TRUE	TRUE	4-G. Saudavel										2-Neg			20150618				2-Neg
1103	TRUE	TRUE	4-G. Saudavel													2015-05-10
619	TRUE	TRUE	4-G. Saudavel										2-Neg			20150720				2-Neg
1411	TRUE	TRUE	4-G. Saudavel													2015-09-12
1225	TRUE	TRUE	4-G. Saudavel													20151023
989	TRUE	TRUE	4-G. Saudavel										2-Neg			20150918				2-Neg
645	TRUE	TRUE	4-G. Saudavel										2-Neg			20150724				2-Neg
1134	TRUE	TRUE	4-G. Saudavel													2015-09-10
53	TRUE	TRUE	1-Paciente MH	8-Educ. Superior completo		1	2-TT	1-PB	0-grau zero		2-Negativo		1-Pos	2-Neg		20140519				2-Neg
1364	TRUE	TRUE	4-G. Saudavel													20151119
554	TRUE	TRUE	4-G. Saudavel										2-Neg			2015-06-07				2-Neg
530	TRUE	TRUE	4-G. Saudavel										2-Neg			20150630				2-Neg
1110	FALSE	FALSE	1-Paciente MH		4-Parda	1	1-I	1-PB	0-grau zero		2-Negativo							2015-09-10
945	TRUE	TRUE	4-G. Saudavel										1-Pos			20150914				1-Pos
889	TRUE	TRUE	4-G. Saudavel										2-Neg			2015-03-08				2-Neg
481	TRUE	TRUE	4-G. Saudavel										2-Neg			20150622				1-Pos
1232	TRUE	TRUE	4-G. Saudavel													20151023
17	TRUE	FALSE	1-Paciente MH			2	1-I	1-PB	0-grau zero	1-Caso Novo	2-Negativo			2-Neg		20140414
1355	TRUE	TRUE	4-G. Saudavel													20151118
138	FALSE	FALSE	1-Paciente MH	5-Ens. Med. Incompl		10	6-VV	2-MB	1-Grau I		1-Positivo	4.5			5	20140929
PT114	TRUE	FALSE	1-Paciente MH	5-Ens. Med. Incompl	4-Parda	10	6-VV	2-MB	1-Grau I							20150323			1
679	TRUE	TRUE	4-G. Saudavel										1-Pos			2015-03-08				1-Pos
48	TRUE	FALSE	1-Paciente MH	4-Ens. Fund. completo		8	3-DT	2-MB	0-grau zero		3-Nao realizado			1-Pos		20140514
1561	TRUE	TRUE	1-Paciente MH	4-Ens. Fund. completo	4-Parda	30	6-VV	2-MB	0-grau zero		1-Positivo	4.75			5	20160622
175	FALSE	TRUE	1-Paciente MH	4-Ens. Fund. completo		5	4-DD	2-MB	1-Grau I		1-Positivo	2.25	2-Neg		0	2014-11-11				2-Neg
Pt50	TRUE	FALSE	1-Paciente MH		4-Parda	0	4-DD	1-PB	1-Grau I		2-Negativo					20140930	1-Cura	20150226	1
801	TRUE	TRUE	1-Paciente MH		4-Parda	1	4-DD	2-MB	0-grau zero		2-Negativo		2-Neg	2-Neg		20150824				2-Neg
1457	TRUE	FALSE	4-G. Saudavel													20160129
1514	TRUE	TRUE	4-G. Saudavel													2016-03-02
1162	TRUE	TRUE	4-G. Saudavel													20151015
305	FALSE	FALSE	1-Paciente MH				4-DD	2-MB			2-Negativo		1-Pos							1-Pos
371	TRUE	TRUE	4-G. Saudavel													20150514
535	TRUE	TRUE	4-G. Saudavel										2-Neg			20150630				2-Neg
815	TRUE	TRUE	4-G. Saudavel										2-Neg			20150824				2-Neg
859	TRUE	TRUE	4-G. Saudavel										2-Neg			20150831				2-Neg
699	TRUE	TRUE	4-G. Saudavel										1-Pos			2015-05-08				1-Pos
448	FALSE	FALSE	1-Paciente MH	2-4 serie completa	4-Parda	15	2-TT	2-MB	0-grau zero		1-Positivo	2.25			4.5
PT61	TRUE	FALSE	1-Paciente MH		4-Parda		6-VV	2-MB	0-grau zero							2014-05-12			1
377	TRUE	TRUE	4-G. Saudavel													20150514
1024	TRUE	TRUE	4-G. Saudavel										1-Pos			20150923				1-Pos
868	TRUE	TRUE	4-G. Saudavel										2-Neg			2015-01-09				2-Neg
1454	TRUE	FALSE	4-G. Saudavel													20160129
1395	TRUE	TRUE	4-G. Saudavel													2015-01-02
PT101	TRUE	FALSE	1-Paciente MH													20150220			1
866	TRUE	TRUE	4-G. Saudavel										2-Neg			2015-01-09				2-Neg
1517	TRUE	TRUE	1-Paciente MH	3-5 a 9 serie incompl	4-Parda	5	4-DD	2-MB	0-grau zero		2-Negativo		1-Pos			20160119		20160128		1-Pos
1369	TRUE	TRUE	4-G. Saudavel													20151119
498	TRUE	TRUE	4-G. Saudavel										2-Neg			20150623				2-Neg
1095	TRUE	TRUE	4-G. Saudavel													2015-02-10
629	TRUE	TRUE	4-G. Saudavel										2-Neg			20150721				2-Neg
405	TRUE	TRUE	4-G. Saudavel													20150225
927	TRUE	TRUE	4-G. Saudavel										2-Neg			2015-10-09				2-Neg
1429	TRUE	TRUE	1-Paciente MH		4-Parda	1	1-I	1-PB	0-grau zero		2-Negativo		2-Neg			2016-12-01				2-Neg
1333	TRUE	TRUE	4-G. Saudavel													20151116
424	TRUE	TRUE	4-G. Saudavel										1-Pos			20150529				1-Pos
1031	TRUE	TRUE	4-G. Saudavel													20150924
650	TRUE	TRUE	4-G. Saudavel										2-Neg			20150730				2-Neg
1337	TRUE	TRUE	4-G. Saudavel													20151117
PT100	TRUE	FALSE	1-Paciente MH													2015-12-02			1
PT174	FALSE	FALSE	1-Paciente MH																1
751	TRUE	TRUE	4-G. Saudavel										2-Neg			2015-12-08				2-Neg
642	TRUE	TRUE	4-G. Saudavel										2-Neg			20150722				2-Neg
961	TRUE	FALSE	4-G. Saudavel													20150915
355	TRUE	TRUE	4-G. Saudavel
731	TRUE	TRUE	4-G. Saudavel										2-Neg			2015-10-08				1-Pos
1547	TRUE	TRUE	1-Paciente MH	3-5 a 9 serie incompl	1-Branca	10	6-VV	2-MB	0-grau zero		1-Positivo	4	1-Pos		4	2016-12-04				1-Pos
1273	TRUE	TRUE	4-G. Saudavel													2015-03-11
949	TRUE	TRUE	4-G. Saudavel										2-Neg			20150914				2-Neg
998	TRUE	TRUE	4-G. Saudavel										2-Neg			20150921				2-Neg
690	TRUE	TRUE	4-G. Saudavel										2-Neg			2015-04-08				2-Neg
276	TRUE	TRUE	1-Paciente MH	5-Ens. Med. Incompl	4-Parda	2	2-TT	1-PB	0-grau zero		2-Negativo		2-Neg			20150317				2-Neg
1494	TRUE	TRUE	4-G. Saudavel													2016-02-02
863	TRUE	TRUE	4-G. Saudavel										2-Neg			2015-01-09				2-Neg
358	TRUE	TRUE	4-G. Saudavel
1332	TRUE	TRUE	4-G. Saudavel													20151116
313	TRUE	TRUE	4-G. Saudavel													2015-07-05
1066	TRUE	TRUE	4-G. Saudavel													20150929
1342	TRUE	TRUE	4-G. Saudavel													20151117
93	TRUE	TRUE	1-Paciente MH	8-Educ. Superior completo	4-Parda	2	4-DD	2-MB	1-Grau I		2-Negativo		1-Pos			2014-04-08				1-Pos
341	TRUE	TRUE	4-G. Saudavel													2015-11-05
1173	TRUE	TRUE	4-G. Saudavel													20151019
PT154	FALSE	FALSE	1-Paciente MH																1
1302	TRUE	TRUE	4-G. Saudavel													2015-10-11
1228	TRUE	TRUE	4-G. Saudavel													20151023
1425	TRUE	FALSE	4-G. Saudavel													2015-11-12
396	TRUE	TRUE	1-Paciente MH	6-Ens. Med. completo	4-Parda	1	4-DD	1-PB	0-grau zero	1-Caso Novo	2-Negativo		1-Pos			20150519				1-Pos
1521	TRUE	TRUE	1-Paciente MH		4-Parda	10	4-DD	2-MB	1-Grau I		1-Positivo	4.75	1-Pos		4	20160229				1-Pos
640	TRUE	TRUE	4-G. Saudavel										2-Neg			20150722				2-Neg
1505	TRUE	TRUE	4-G. Saudavel													2016-03-02
238	TRUE	FALSE	1-Paciente MH	0-Analfabeto		1	2-TT	1-PB	0-grau zero		2-Negativo		1-Pos			20150122				2-Neg
	FALSE	FALSE	4-G. Saudavel
